# Supplementary material for: Cross disease analysis of co-functional microRNA pairs on a reconstructed network of disease-gene-microRNA tripartite
Source: BMC Bioinformatics. 2017 Mar 24;18:193. doi: 10.1186/s12859-017-1605-0 (PMC5366146; doi:10.1186/s12859-017-1605-0)
Supplement: Supplementary file 1 — The disease-miRNA associations for constructing the DGR tripartite. We list the disease-miRNA associations for constructing the DGR tripartite here including the cancer related tripartite and the non-cancer disease associated tripartite.This file can also be downloaded from: https://drive.google.com/open?id=0B6lH3mKdA9CSTkg2OVBPS0ZfVnM. (XLS 689 kb) [file 12859_2017_1605_MOESM1_ESM.xls]

## Sheet: Ori_cancer_miR network
disease id	miRNA id
463	12
463	13
463	15
463	17
463	18
463	19
463	38
463	79
463	81
463	120
463	142
463	158
463	215
463	246
463	401
463	509
1003	158
2323	1
2323	2
2323	3
2323	5
2323	10
2323	11
2323	12
2323	13
2323	14
2323	15
2323	18
2323	19
2323	20
2323	22
2323	25
2323	26
2323	27
2323	29
2323	31
2323	32
2323	34
2323	35
2323	38
2323	39
2323	42
2323	43
2323	44
2323	45
2323	46
2323	47
2323	48
2323	49
2323	50
2323	52
2323	56
2323	57
2323	60
2323	61
2323	62
2323	65
2323	67
2323	68
2323	69
2323	71
2323	72
2323	73
2323	74
2323	75
2323	76
2323	77
2323	78
2323	79
2323	80
2323	81
2323	83
2323	85
2323	87
2323	91
2323	93
2323	94
2323	95
2323	96
2323	97
2323	100
2323	101
2323	102
2323	103
2323	104
2323	106
2323	107
2323	108
2323	109
2323	110
2323	111
2323	112
2323	119
2323	122
2323	125
2323	126
2323	128
2323	129
2323	133
2323	136
2323	139
2323	141
2323	144
2323	146
2323	147
2323	149
2323	152
2323	153
2323	157
2323	158
2323	160
2323	162
2323	163
2323	164
2323	166
2323	170
2323	171
2323	173
2323	174
2323	184
2323	192
2323	196
2323	197
2323	199
2323	202
2323	209
2323	214
2323	217
2323	218
2323	220
2323	225
2323	226
2323	231
2323	240
2323	247
2323	249
2323	257
2323	259
2323	265
2323	266
2323	276
2323	277
2323	279
2323	295
2323	300
2323	302
2323	317
2323	347
2323	374
2323	384
2323	394
2323	396
2323	418
2323	421
2323	429
2323	432
2323	438
2323	447
2323	449
2323	454
2323	487
2323	514
2323	527
2323	535
2323	537
2323	538
2323	540
2323	542
2323	545
2324	52
2324	153
870	11
870	12
870	13
870	17
870	18
870	21
870	24
870	31
870	38
870	46
870	47
870	48
870	52
870	53
870	60
870	62
870	69
870	71
870	72
870	73
870	76
870	77
870	86
870	93
870	94
870	95
870	101
870	102
870	103
870	108
870	110
870	111
870	116
870	119
870	122
870	125
870	128
870	137
870	139
870	144
870	150
870	153
870	155
870	158
870	160
870	161
870	164
870	166
870	212
870	217
870	231
870	234
870	265
870	397
2593	1
2593	3
2593	10
2593	12
2593	13
2593	15
2593	17
2593	18
2593	19
2593	20
2593	21
2593	22
2593	24
2593	25
2593	26
2593	27
2593	29
2593	31
2593	34
2593	38
2593	39
2593	43
2593	45
2593	46
2593	48
2593	50
2593	52
2593	53
2593	54
2593	55
2593	57
2593	59
2593	60
2593	63
2593	65
2593	68
2593	69
2593	71
2593	72
2593	73
2593	74
2593	76
2593	78
2593	80
2593	81
2593	82
2593	85
2593	86
2593	87
2593	91
2593	93
2593	94
2593	95
2593	96
2593	97
2593	98
2593	100
2593	101
2593	102
2593	103
2593	104
2593	106
2593	107
2593	108
2593	110
2593	111
2593	115
2593	119
2593	122
2593	124
2593	125
2593	129
2593	130
2593	132
2593	134
2593	136
2593	139
2593	141
2593	142
2593	146
2593	147
2593	152
2593	153
2593	155
2593	156
2593	157
2593	158
2593	160
2593	161
2593	162
2593	164
2593	166
2593	169
2593	172
2593	179
2593	191
2593	198
2593	199
2593	202
2593	207
2593	210
2593	218
2593	219
2593	220
2593	225
2593	226
2593	231
2593	236
2593	237
2593	239
2593	240
2593	243
2593	246
2593	257
2593	272
2593	275
2593	276
2593	293
2593	299
2593	317
2593	320
2593	330
2593	332
2593	334
2593	347
2593	348
2593	364
2593	377
2593	379
2593	397
2593	401
2593	408
2593	411
2593	418
2593	426
2593	437
2593	441
2593	454
2593	463
2593	464
2593	480
2593	494
2593	497
2732	11
2732	12
2732	13
2732	15
2732	17
2732	18
2732	19
2732	20
2732	24
2732	26
2732	27
2732	29
2732	34
2732	38
2732	39
2732	42
2732	44
2732	45
2732	46
2732	47
2732	48
2732	52
2732	53
2732	54
2732	57
2732	63
2732	65
2732	67
2732	68
2732	69
2732	72
2732	74
2732	76
2732	78
2732	79
2732	81
2732	82
2732	85
2732	87
2732	91
2732	93
2732	94
2732	95
2732	96
2732	97
2732	100
2732	101
2732	102
2732	103
2732	107
2732	108
2732	112
2732	114
2732	115
2732	116
2732	119
2732	120
2732	122
2732	124
2732	125
2732	130
2732	134
2732	136
2732	141
2732	147
2732	148
2732	153
2732	157
2732	158
2732	161
2732	162
2732	164
2732	166
2732	171
2732	191
2732	210
2732	218
2732	226
2732	231
2732	237
2732	239
2732	240
2732	268
2732	299
2732	317
2732	392
2732	394
2732	417
2732	429
2732	435
2732	438
2732	457
2732	460
2732	465
2732	469
2732	514
2732	527
2732	535
2732	537
2732	538
2732	540
2732	542
2732	545
1182	246
1394	1
1394	3
1394	5
1394	6
1394	8
1394	10
1394	11
1394	15
1394	20
1394	27
1394	34
1394	40
1394	44
1394	45
1394	46
1394	52
1394	55
1394	65
1394	69
1394	71
1394	72
1394	79
1394	80
1394	81
1394	83
1394	84
1394	93
1394	95
1394	98
1394	100
1394	103
1394	108
1394	110
1394	112
1394	116
1394	119
1394	120
1394	122
1394	125
1394	130
1394	132
1394	153
1394	157
1394	158
1394	161
1394	163
1394	173
1394	179
1394	183
1394	185
1394	186
1394	199
1394	236
1394	263
1394	265
1394	275
1394	277
1394	313
1394	328
1394	423
1394	441
1394	442
1394	493
1394	494
433	29
433	94
1680	5
1680	39
1680	55
1680	90
1680	115
1680	160
1680	162
1680	179
1680	262
1680	548
1728	1
1728	3
1728	5
1728	6
1728	8
1728	10
1728	11
1728	12
1728	13
1728	14
1728	15
1728	17
1728	18
1728	19
1728	20
1728	21
1728	22
1728	24
1728	25
1728	26
1728	27
1728	29
1728	31
1728	32
1728	34
1728	35
1728	37
1728	38
1728	39
1728	40
1728	41
1728	42
1728	43
1728	44
1728	45
1728	46
1728	47
1728	48
1728	50
1728	52
1728	53
1728	54
1728	55
1728	56
1728	57
1728	60
1728	61
1728	62
1728	65
1728	68
1728	69
1728	71
1728	72
1728	73
1728	74
1728	75
1728	76
1728	78
1728	79
1728	80
1728	81
1728	82
1728	83
1728	85
1728	87
1728	89
1728	90
1728	91
1728	92
1728	93
1728	94
1728	95
1728	96
1728	97
1728	98
1728	99
1728	100
1728	101
1728	103
1728	104
1728	107
1728	108
1728	109
1728	110
1728	111
1728	112
1728	114
1728	115
1728	116
1728	117
1728	119
1728	120
1728	122
1728	124
1728	125
1728	128
1728	129
1728	130
1728	131
1728	132
1728	133
1728	134
1728	136
1728	137
1728	138
1728	139
1728	142
1728	148
1728	151
1728	152
1728	153
1728	155
1728	157
1728	158
1728	159
1728	161
1728	162
1728	164
1728	166
1728	169
1728	170
1728	174
1728	175
1728	180
1728	181
1728	199
1728	200
1728	201
1728	204
1728	209
1728	215
1728	218
1728	221
1728	222
1728	223
1728	225
1728	226
1728	228
1728	235
1728	236
1728	239
1728	240
1728	246
1728	257
1728	265
1728	272
1728	276
1728	307
1728	313
1728	320
1728	331
1728	332
1728	343
1728	347
1728	368
1728	372
1728	384
1728	385
1728	386
1728	391
1728	402
1728	410
1728	412
1728	450
1728	457
1728	477
1728	499
1728	501
1728	532
1728	539
1728	549
1728	550
1728	551
1141	1
1141	3
1141	5
1141	6
1141	8
1141	10
1141	20
1141	25
1141	29
1141	39
1141	42
1141	44
1141	45
1141	46
1141	48
1141	50
1141	58
1141	60
1141	61
1141	69
1141	74
1141	76
1141	78
1141	80
1141	81
1141	82
1141	94
1141	95
1141	97
1141	98
1141	100
1141	103
1141	107
1141	108
1141	110
1141	119
1141	120
1141	122
1141	125
1141	126
1141	128
1141	130
1141	137
1141	148
1141	151
1141	152
1141	157
1141	158
1141	161
1141	162
1141	166
1141	169
1141	173
1141	202
1141	234
1141	236
1141	239
1141	240
1141	265
1141	275
1141	379
1141	388
1141	446
1141	449
1141	501
904	22
904	93
904	148
725	1
725	3
725	5
725	6
725	8
725	10
725	11
725	12
725	13
725	15
725	17
725	18
725	19
725	20
725	21
725	22
725	24
725	25
725	26
725	27
725	29
725	31
725	32
725	33
725	34
725	38
725	39
725	42
725	43
725	44
725	45
725	46
725	47
725	48
725	52
725	54
725	55
725	57
725	59
725	60
725	61
725	62
725	63
725	64
725	65
725	67
725	68
725	69
725	71
725	72
725	74
725	76
725	77
725	78
725	79
725	80
725	81
725	82
725	83
725	84
725	86
725	87
725	88
725	90
725	91
725	92
725	93
725	94
725	95
725	96
725	97
725	98
725	99
725	100
725	102
725	104
725	106
725	107
725	108
725	109
725	110
725	111
725	112
725	114
725	115
725	117
725	119
725	120
725	122
725	125
725	126
725	127
725	128
725	129
725	130
725	132
725	134
725	136
725	138
725	139
725	141
725	142
725	147
725	151
725	152
725	153
725	155
725	156
725	157
725	158
725	160
725	161
725	162
725	163
725	164
725	166
725	168
725	169
725	171
725	180
725	181
725	183
725	185
725	186
725	187
725	188
725	197
725	198
725	202
725	203
725	204
725	206
725	207
725	210
725	212
725	215
725	217
725	218
725	219
725	221
725	223
725	224
725	225
725	226
725	228
725	233
725	235
725	236
725	237
725	239
725	241
725	245
725	246
725	247
725	249
725	257
725	259
725	265
725	266
725	268
725	272
725	274
725	275
725	276
725	277
725	281
725	283
725	285
725	286
725	287
725	291
725	293
725	295
725	299
725	300
725	304
725	307
725	311
725	312
725	313
725	316
725	317
725	319
725	320
725	321
725	325
725	352
725	367
725	379
725	384
725	386
725	387
725	391
725	399
725	401
725	403
725	418
725	419
725	420
725	422
725	430
725	434
725	435
725	436
725	437
725	438
725	445
725	449
725	450
725	452
725	457
725	464
725	475
725	482
725	488
725	499
725	500
725	501
725	502
725	506
725	510
725	513
725	521
725	523
725	524
725	528
725	529
725	530
725	547
2584	11
2584	12
2584	16
2584	18
2584	20
2584	29
2584	32
2584	34
2584	45
2584	54
2584	68
2584	69
2584	74
2584	79
2584	81
2584	82
2584	84
2584	91
2584	93
2584	96
2584	100
2584	107
2584	112
2584	115
2584	116
2584	117
2584	120
2584	130
2584	132
2584	141
2584	146
2584	151
2584	158
2584	164
2584	171
2584	179
2584	199
2584	218
2584	223
2584	233
2584	257
2584	260
2584	281
2584	313
2584	318
2584	336
2584	412
2584	437
2668	8
2668	20
2668	21
2668	25
2668	34
2668	38
2668	45
2668	55
2668	59
2668	62
2668	65
2668	68
2668	71
2668	76
2668	78
2668	81
2668	91
2668	93
2668	94
2668	97
2668	100
2668	106
2668	108
2668	110
2668	116
2668	119
2668	124
2668	129
2668	130
2668	134
2668	136
2668	139
2668	140
2668	144
2668	157
2668	158
2668	160
2668	162
2668	164
2668	183
2668	191
2668	193
2668	199
2668	210
2668	214
2668	217
2668	226
2668	265
2668	329
2668	418
2668	521
1774	4
1774	9
1774	36
1774	66
1774	70
1774	79
1774	105
1774	123
1774	130
1774	134
1774	154
1774	208
1774	228
1774	253
1774	350
1774	352
1774	359
1774	373
1774	443
1774	463
2104	1
2104	3
2104	5
2104	6
2104	8
2104	10
2104	11
2104	12
2104	13
2104	15
2104	19
2104	20
2104	22
2104	24
2104	25
2104	26
2104	29
2104	34
2104	35
2104	38
2104	40
2104	42
2104	44
2104	46
2104	47
2104	48
2104	50
2104	52
2104	54
2104	55
2104	57
2104	60
2104	61
2104	67
2104	68
2104	69
2104	71
2104	72
2104	79
2104	81
2104	82
2104	85
2104	87
2104	89
2104	90
2104	93
2104	94
2104	95
2104	97
2104	98
2104	101
2104	102
2104	106
2104	107
2104	111
2104	125
2104	129
2104	134
2104	139
2104	142
2104	143
2104	148
2104	150
2104	158
2104	159
2104	164
2104	166
2104	199
2104	219
2104	234
2104	235
2104	246
2104	265
2104	385
2104	438
2104	461
2104	484
1806	1
1806	3
1806	5
1806	6
1806	8
1806	10
1806	13
1806	14
1806	15
1806	17
1806	18
1806	19
1806	20
1806	21
1806	25
1806	26
1806	29
1806	30
1806	31
1806	32
1806	34
1806	37
1806	39
1806	41
1806	42
1806	43
1806	44
1806	45
1806	46
1806	47
1806	48
1806	49
1806	50
1806	52
1806	54
1806	57
1806	59
1806	60
1806	62
1806	65
1806	69
1806	71
1806	74
1806	76
1806	78
1806	79
1806	80
1806	81
1806	82
1806	83
1806	84
1806	86
1806	87
1806	88
1806	89
1806	90
1806	91
1806	92
1806	93
1806	94
1806	96
1806	97
1806	98
1806	100
1806	101
1806	102
1806	103
1806	104
1806	106
1806	107
1806	108
1806	109
1806	112
1806	114
1806	115
1806	116
1806	119
1806	120
1806	122
1806	124
1806	125
1806	128
1806	129
1806	130
1806	132
1806	134
1806	136
1806	139
1806	141
1806	144
1806	146
1806	148
1806	150
1806	151
1806	152
1806	153
1806	155
1806	156
1806	157
1806	158
1806	160
1806	162
1806	163
1806	164
1806	166
1806	171
1806	174
1806	176
1806	177
1806	180
1806	181
1806	183
1806	185
1806	186
1806	187
1806	188
1806	198
1806	199
1806	200
1806	202
1806	206
1806	209
1806	210
1806	212
1806	217
1806	218
1806	220
1806	221
1806	223
1806	224
1806	227
1806	232
1806	236
1806	237
1806	239
1806	247
1806	259
1806	265
1806	275
1806	288
1806	299
1806	315
1806	320
1806	321
1806	322
1806	323
1806	324
1806	325
1806	326
1806	327
1806	352
1806	355
1806	358
1806	376
1806	379
1806	391
1806	395
1806	397
1806	416
1806	453
1806	485
1806	495
1806	497
1806	498
2387	12
2387	20
2387	69
2387	108
2387	115
2387	122
2387	125
2387	128
2387	132
2387	149
2387	157
2387	158
2387	253
2387	285
2387	338
2387	356
2387	377
2387	385
2387	414
2387	417
2387	432
2387	462
2387	500
2387	505
903	1
903	3
903	5
903	6
903	8
903	10
903	11
903	12
903	13
903	15
903	17
903	18
903	19
903	20
903	21
903	24
903	25
903	31
903	32
903	34
903	35
903	38
903	39
903	43
903	45
903	46
903	47
903	50
903	52
903	53
903	61
903	68
903	69
903	71
903	81
903	87
903	88
903	91
903	93
903	95
903	97
903	98
903	99
903	100
903	102
903	108
903	109
903	111
903	115
903	117
903	119
903	120
903	122
903	125
903	126
903	129
903	130
903	132
903	134
903	136
903	139
903	156
903	157
903	158
903	159
903	160
903	163
903	166
903	171
903	180
903	181
903	183
903	197
903	204
903	209
903	226
903	234
903	239
903	240
903	254
903	257
903	268
903	279
903	297
903	316
903	317
903	321
903	328
903	335
903	352
903	373
903	377
903	384
903	385
903	433
903	475
902	382
2085	1
2085	3
2085	5
2085	6
2085	8
2085	10
2085	12
2085	13
2085	15
2085	17
2085	18
2085	19
2085	20
2085	21
2085	25
2085	29
2085	31
2085	32
2085	34
2085	39
2085	42
2085	43
2085	44
2085	45
2085	46
2085	47
2085	48
2085	50
2085	53
2085	57
2085	60
2085	61
2085	62
2085	68
2085	69
2085	72
2085	74
2085	76
2085	77
2085	82
2085	85
2085	87
2085	88
2085	91
2085	92
2085	93
2085	95
2085	96
2085	97
2085	98
2085	100
2085	102
2085	104
2085	107
2085	108
2085	109
2085	110
2085	112
2085	115
2085	116
2085	117
2085	119
2085	120
2085	121
2085	125
2085	126
2085	128
2085	129
2085	130
2085	132
2085	134
2085	136
2085	139
2085	152
2085	153
2085	156
2085	157
2085	158
2085	160
2085	161
2085	162
2085	163
2085	164
2085	166
2085	170
2085	171
2085	174
2085	176
2085	183
2085	185
2085	186
2085	187
2085	191
2085	199
2085	202
2085	204
2085	206
2085	217
2085	218
2085	219
2085	223
2085	224
2085	225
2085	229
2085	232
2085	234
2085	237
2085	239
2085	240
2085	243
2085	257
2085	259
2085	265
2085	270
2085	272
2085	273
2085	275
2085	276
2085	277
2085	279
2085	282
2085	292
2085	300
2085	304
2085	311
2085	316
2085	323
2085	327
2085	333
2085	334
2085	336
2085	369
2085	377
2085	379
2085	384
2085	390
2085	394
2085	399
2085	400
2085	401
2085	402
2085	403
2085	405
2085	413
2085	461
2085	478
650	13
650	15
650	18
650	39
650	63
650	73
650	74
650	76
650	79
650	117
650	125
650	132
650	160
650	161
650	202
650	236
650	277
650	328
650	345
650	391
650	412
650	429
650	511
650	514
650	525
650	527
650	537
650	538
650	540
650	542
650	545
1669	12
1669	20
1669	22
1669	24
1669	34
1669	39
1669	69
1669	79
1669	81
1669	100
1669	108
1669	112
1669	124
1669	125
1669	155
1669	158
1669	160
1669	199
1669	202
1669	230
1669	232
1669	237
1669	257
1669	258
1669	438
1666	1
1666	12
1666	20
1666	22
1666	29
1666	81
1666	160
1649	11
1649	13
1649	18
1649	19
1649	20
1649	26
1649	29
1649	30
1649	31
1649	46
1649	47
1649	50
1649	53
1649	57
1649	74
1649	76
1649	79
1649	81
1649	82
1649	83
1649	87
1649	88
1649	95
1649	97
1649	100
1649	102
1649	106
1649	119
1649	125
1649	129
1649	134
1649	142
1649	147
1649	157
1649	160
1649	161
1649	202
1649	207
1649	212
1649	216
1649	234
1649	237
1649	261
1649	276
1649	327
1140	164
1668	20
1668	24
1668	39
1668	46
1668	79
1668	81
1668	130
1668	155
1668	191
1668	199
1352	1
1352	6
1352	11
1352	12
1352	13
1352	15
1352	17
1352	18
1352	19
1352	20
1352	21
1352	25
1352	26
1352	31
1352	32
1352	34
1352	35
1352	38
1352	40
1352	44
1352	45
1352	46
1352	47
1352	50
1352	54
1352	58
1352	59
1352	60
1352	61
1352	63
1352	65
1352	67
1352	68
1352	69
1352	71
1352	72
1352	73
1352	76
1352	81
1352	82
1352	83
1352	85
1352	91
1352	92
1352	93
1352	94
1352	95
1352	96
1352	97
1352	98
1352	102
1352	103
1352	107
1352	108
1352	109
1352	110
1352	111
1352	113
1352	115
1352	120
1352	122
1352	125
1352	126
1352	128
1352	130
1352	132
1352	136
1352	137
1352	138
1352	139
1352	141
1352	145
1352	146
1352	147
1352	151
1352	153
1352	155
1352	156
1352	158
1352	161
1352	162
1352	163
1352	173
1352	183
1352	185
1352	186
1352	187
1352	200
1352	204
1352	207
1352	209
1352	210
1352	211
1352	212
1352	214
1352	215
1352	217
1352	218
1352	220
1352	226
1352	231
1352	235
1352	237
1352	240
1352	245
1352	246
1352	247
1352	257
1352	263
1352	265
1352	277
1352	317
1352	318
1352	328
1352	329
1352	336
1352	349
1352	381
1352	401
1352	425
1352	438
1352	442
1352	445
1352	451
1352	481
1352	489
1352	504
1352	519
1352	521
604	20
604	22
604	25
604	50
604	52
604	55
604	72
604	93
604	97
604	101
604	107
604	112
604	115
604	116
604	141
604	142
604	225
604	276
604	354
521	107
521	115
790	57
790	87
790	125
790	275
2446	31
2446	47
2446	50
2446	79
2446	100
2446	112
2446	155
2446	161
2446	166
848	34
848	60
848	69
848	94
848	100
848	367
2078	1
2078	11
2078	12
2078	13
2078	15
2078	17
2078	18
2078	19
2078	20
2078	22
2078	24
2078	26
2078	27
2078	29
2078	31
2078	35
2078	38
2078	39
2078	45
2078	46
2078	47
2078	57
2078	69
2078	71
2078	72
2078	73
2078	76
2078	80
2078	82
2078	85
2078	87
2078	90
2078	91
2078	93
2078	95
2078	100
2078	106
2078	107
2078	108
2078	109
2078	111
2078	112
2078	115
2078	117
2078	119
2078	120
2078	122
2078	124
2078	125
2078	128
2078	129
2078	130
2078	134
2078	136
2078	142
2078	152
2078	153
2078	156
2078	164
2078	166
2078	188
2078	198
2078	199
2078	205
2078	207
2078	217
[truncated: 1,656 more rows]

## Sheet: Re-cancer-miRNA network
disease id	miRNA id
463	12
463	13
463	15
463	17
463	18
463	19
463	38
463	79
463	81
463	120
463	142
463	158
463	215
463	246
463	401
463	509
1003	158
2323	1
2323	2
2323	3
2323	5
2323	10
2323	11
2323	12
2323	13
2323	14
2323	15
2323	18
2323	19
2323	20
2323	22
2323	25
2323	26
2323	27
2323	29
2323	31
2323	32
2323	34
2323	35
2323	38
2323	39
2323	42
2323	43
2323	44
2323	45
2323	46
2323	47
2323	48
2323	49
2323	50
2323	52
2323	56
2323	57
2323	60
2323	61
2323	62
2323	65
2323	67
2323	68
2323	69
2323	71
2323	72
2323	73
2323	74
2323	75
2323	76
2323	77
2323	78
2323	79
2323	80
2323	81
2323	83
2323	85
2323	87
2323	91
2323	93
2323	94
2323	95
2323	96
2323	97
2323	100
2323	101
2323	102
2323	103
2323	104
2323	106
2323	107
2323	108
2323	109
2323	110
2323	111
2323	112
2323	119
2323	122
2323	125
2323	126
2323	128
2323	129
2323	133
2323	136
2323	139
2323	141
2323	144
2323	146
2323	147
2323	149
2323	152
2323	153
2323	157
2323	158
2323	160
2323	162
2323	163
2323	164
2323	166
2323	170
2323	171
2323	173
2323	174
2323	184
2323	192
2323	196
2323	197
2323	199
2323	202
2323	209
2323	214
2323	217
2323	218
2323	220
2323	225
2323	226
2323	231
2323	240
2323	247
2323	249
2323	257
2323	259
2323	265
2323	266
2323	276
2323	277
2323	279
2323	295
2323	300
2323	302
2323	317
2323	347
2323	374
2323	384
2323	394
2323	396
2323	418
2323	421
2323	429
2323	432
2323	438
2323	447
2323	449
2323	454
2323	487
2323	514
2323	527
2323	535
2323	537
2323	538
2323	540
2323	542
2323	545
2324	52
2324	153
870	11
870	12
870	13
870	17
870	18
870	21
870	24
870	31
870	38
870	46
870	47
870	48
870	52
870	53
870	60
870	62
870	69
870	71
870	72
870	73
870	76
870	77
870	86
870	93
870	94
870	95
870	101
870	102
870	103
870	108
870	110
870	111
870	116
870	119
870	122
870	125
870	128
870	137
870	139
870	144
870	150
870	153
870	155
870	158
870	160
870	161
870	164
870	166
870	212
870	217
870	231
870	234
870	265
870	397
2593	1
2593	3
2593	10
2593	12
2593	13
2593	15
2593	17
2593	18
2593	19
2593	20
2593	21
2593	22
2593	24
2593	25
2593	26
2593	27
2593	29
2593	31
2593	34
2593	38
2593	39
2593	43
2593	45
2593	46
2593	48
2593	50
2593	52
2593	53
2593	54
2593	55
2593	57
2593	59
2593	60
2593	63
2593	65
2593	68
2593	69
2593	71
2593	72
2593	73
2593	74
2593	76
2593	78
2593	80
2593	81
2593	82
2593	85
2593	86
2593	87
2593	91
2593	93
2593	94
2593	95
2593	96
2593	97
2593	98
2593	100
2593	101
2593	102
2593	103
2593	104
2593	106
2593	107
2593	108
2593	110
2593	111
2593	115
2593	119
2593	122
2593	124
2593	125
2593	129
2593	130
2593	132
2593	134
2593	136
2593	139
2593	141
2593	142
2593	146
2593	147
2593	152
2593	153
2593	155
2593	156
2593	157
2593	158
2593	160
2593	161
2593	162
2593	164
2593	166
2593	169
2593	172
2593	179
2593	191
2593	198
2593	199
2593	202
2593	207
2593	210
2593	218
2593	219
2593	220
2593	225
2593	226
2593	231
2593	236
2593	237
2593	239
2593	240
2593	243
2593	246
2593	257
2593	272
2593	275
2593	276
2593	293
2593	299
2593	317
2593	320
2593	330
2593	332
2593	334
2593	347
2593	348
2593	364
2593	377
2593	379
2593	397
2593	401
2593	408
2593	411
2593	418
2593	426
2593	437
2593	441
2593	454
2593	463
2593	464
2593	480
2593	494
2593	497
2732	11
2732	12
2732	13
2732	15
2732	17
2732	18
2732	19
2732	20
2732	24
2732	26
2732	27
2732	29
2732	34
2732	38
2732	39
2732	42
2732	44
2732	45
2732	46
2732	47
2732	48
2732	52
2732	53
2732	54
2732	57
2732	63
2732	65
2732	67
2732	68
2732	69
2732	72
2732	74
2732	76
2732	78
2732	79
2732	81
2732	82
2732	85
2732	87
2732	91
2732	93
2732	94
2732	95
2732	96
2732	97
2732	100
2732	101
2732	102
2732	103
2732	107
2732	108
2732	112
2732	114
2732	115
2732	116
2732	119
2732	120
2732	122
2732	124
2732	125
2732	130
2732	134
2732	136
2732	141
2732	147
2732	148
2732	153
2732	157
2732	158
2732	161
2732	162
2732	164
2732	166
2732	171
2732	191
2732	210
2732	218
2732	226
2732	231
2732	237
2732	239
2732	240
2732	268
2732	299
2732	317
2732	392
2732	394
2732	417
2732	429
2732	435
2732	438
2732	457
2732	460
2732	465
2732	469
2732	514
2732	527
2732	535
2732	537
2732	538
2732	540
2732	542
2732	545
1182	246
1394	1
1394	3
1394	5
1394	6
1394	8
1394	10
1394	11
1394	15
1394	20
1394	27
1394	34
1394	40
1394	44
1394	45
1394	46
1394	52
1394	55
1394	65
1394	69
1394	71
1394	72
1394	79
1394	80
1394	81
1394	83
1394	84
1394	93
1394	95
1394	98
1394	100
1394	103
1394	108
1394	110
1394	112
1394	116
1394	119
1394	120
1394	122
1394	125
1394	130
1394	132
1394	153
1394	157
1394	158
1394	161
1394	163
1394	173
1394	179
1394	183
1394	185
1394	186
1394	199
1394	236
1394	263
1394	265
1394	275
1394	277
1394	313
1394	328
1394	423
1394	441
1394	442
1394	493
1394	494
433	29
433	94
1680	5
1680	39
1680	55
1680	90
1680	115
1680	160
1680	162
1680	179
1680	262
1680	548
1728	1
1728	3
1728	5
1728	6
1728	8
1728	10
1728	11
1728	12
1728	13
1728	14
1728	15
1728	17
1728	18
1728	19
1728	20
1728	21
1728	22
1728	24
1728	25
1728	26
1728	27
1728	29
1728	31
1728	32
1728	34
1728	35
1728	37
1728	38
1728	39
1728	40
1728	41
1728	42
1728	43
1728	44
1728	45
1728	46
1728	47
1728	48
1728	50
1728	52
1728	53
1728	54
1728	55
1728	56
1728	57
1728	60
1728	61
1728	62
1728	65
1728	68
1728	69
1728	71
1728	72
1728	73
1728	74
1728	75
1728	76
1728	78
1728	79
1728	80
1728	81
1728	82
1728	83
1728	85
1728	87
1728	89
1728	90
1728	91
1728	92
1728	93
1728	94
1728	95
1728	96
1728	97
1728	98
1728	99
1728	100
1728	101
1728	103
1728	104
1728	107
1728	108
1728	109
1728	110
1728	111
1728	112
1728	114
1728	115
1728	116
1728	117
1728	119
1728	120
1728	122
1728	124
1728	125
1728	128
1728	129
1728	130
1728	131
1728	132
1728	133
1728	134
1728	136
1728	137
1728	138
1728	139
1728	142
1728	148
1728	151
1728	152
1728	153
1728	155
1728	157
1728	158
1728	159
1728	161
1728	162
1728	164
1728	166
1728	169
1728	170
1728	174
1728	175
1728	180
1728	181
1728	199
1728	200
1728	201
1728	204
1728	209
1728	215
1728	218
1728	221
1728	222
1728	223
1728	225
1728	226
1728	228
1728	235
1728	236
1728	239
1728	240
1728	246
1728	257
1728	265
1728	272
1728	276
1728	307
1728	313
1728	320
1728	331
1728	332
1728	343
1728	347
1728	368
1728	372
1728	384
1728	385
1728	386
1728	391
1728	402
1728	410
1728	412
1728	450
1728	457
1728	477
1728	499
1728	501
1728	532
1728	539
1728	549
1728	550
1728	551
1141	1
1141	3
1141	5
1141	6
1141	8
1141	10
1141	20
1141	25
1141	29
1141	39
1141	42
1141	44
1141	45
1141	46
1141	48
1141	50
1141	58
1141	60
1141	61
1141	69
1141	74
1141	76
1141	78
1141	80
1141	81
1141	82
1141	94
1141	95
1141	97
1141	98
1141	100
1141	103
1141	107
1141	108
1141	110
1141	119
1141	120
1141	122
1141	125
1141	126
1141	128
1141	130
1141	137
1141	148
1141	151
1141	152
1141	157
1141	158
1141	161
1141	162
1141	166
1141	169
1141	173
1141	202
1141	234
1141	236
1141	239
1141	240
1141	265
1141	275
1141	379
1141	388
1141	446
1141	449
1141	501
904	22
904	93
904	148
725	1
725	3
725	5
725	6
725	8
725	10
725	11
725	12
725	13
725	15
725	17
725	18
725	19
725	20
725	21
725	22
725	24
725	25
725	26
725	27
725	29
725	31
725	32
725	33
725	34
725	38
725	39
725	42
725	43
725	44
725	45
725	46
725	47
725	48
725	52
725	54
725	55
725	57
725	59
725	60
725	61
725	62
725	63
725	64
725	65
725	67
725	68
725	69
725	71
725	72
725	74
725	76
725	77
725	78
725	79
725	80
725	81
725	82
725	83
725	84
725	86
725	87
725	88
725	90
725	91
725	92
725	93
725	94
725	95
725	96
725	97
725	98
725	99
725	100
725	102
725	104
725	106
725	107
725	108
725	109
725	110
725	111
725	112
725	114
725	115
725	117
725	119
725	120
725	122
725	125
725	126
725	127
725	128
725	129
725	130
725	132
725	134
725	136
725	138
725	139
725	141
725	142
725	147
725	151
725	152
725	153
725	155
725	156
725	157
725	158
725	160
725	161
725	162
725	163
725	164
725	166
725	168
725	169
725	171
725	180
725	181
725	183
725	185
725	186
725	187
725	188
725	197
725	198
725	202
725	203
725	204
725	206
725	207
725	210
725	212
725	215
725	217
725	218
725	219
725	221
725	223
725	224
725	225
725	226
725	228
725	233
725	235
725	236
725	237
725	239
725	241
725	245
725	246
725	247
725	249
725	257
725	259
725	265
725	266
725	268
725	272
725	274
725	275
725	276
725	277
725	281
725	283
725	285
725	286
725	287
725	291
725	293
725	295
725	299
725	300
725	304
725	307
725	311
725	312
725	313
725	316
725	317
725	319
725	320
725	321
725	325
725	352
725	367
725	379
725	384
725	386
725	387
725	391
725	399
725	401
725	403
725	418
725	419
725	420
725	422
725	430
725	434
725	435
725	436
725	437
725	438
725	445
725	449
725	450
725	452
725	457
725	464
725	475
725	482
725	488
725	499
725	500
725	501
725	502
725	506
725	510
725	513
725	521
725	523
725	524
725	528
725	529
725	530
725	547
2584	11
2584	12
2584	16
2584	18
2584	20
2584	29
2584	32
2584	34
2584	45
2584	54
2584	68
2584	69
2584	74
2584	79
2584	81
2584	82
2584	84
2584	91
2584	93
2584	96
2584	100
2584	107
2584	112
2584	115
2584	116
2584	117
2584	120
2584	130
2584	132
2584	141
2584	146
2584	151
2584	158
2584	164
2584	171
2584	179
2584	199
2584	218
2584	223
2584	233
2584	257
2584	260
2584	281
2584	313
2584	318
2584	336
2584	412
2584	437
2668	8
2668	20
2668	21
2668	25
2668	34
2668	38
2668	45
2668	55
2668	59
2668	62
2668	65
2668	68
2668	71
2668	76
2668	78
2668	81
2668	91
2668	93
2668	94
2668	97
2668	100
2668	106
2668	108
2668	110
2668	116
2668	119
2668	124
2668	129
2668	130
2668	134
2668	136
2668	139
2668	140
2668	144
2668	157
2668	158
2668	160
2668	162
2668	164
2668	183
2668	191
2668	193
2668	199
2668	210
2668	214
2668	217
2668	226
2668	265
2668	329
2668	418
2668	521
1774	4
1774	9
1774	36
1774	66
1774	70
1774	79
1774	105
1774	123
1774	130
1774	134
1774	154
1774	208
1774	228
1774	253
1774	350
1774	352
1774	359
1774	373
1774	443
1774	463
2104	1
2104	3
2104	5
2104	6
2104	8
2104	10
2104	11
2104	12
2104	13
2104	15
2104	19
2104	20
2104	22
2104	24
2104	25
2104	26
2104	29
2104	34
2104	35
2104	38
2104	40
2104	42
2104	44
2104	46
2104	47
2104	48
2104	50
2104	52
2104	54
2104	55
2104	57
2104	60
2104	61
2104	67
2104	68
2104	69
2104	71
2104	72
2104	79
2104	81
2104	82
2104	85
2104	87
2104	89
2104	90
2104	93
2104	94
2104	95
2104	97
2104	98
2104	101
2104	102
2104	106
2104	107
2104	111
2104	125
2104	129
2104	134
2104	139
2104	142
2104	143
2104	148
2104	150
2104	158
2104	159
2104	164
2104	166
2104	199
2104	219
2104	234
2104	235
2104	246
2104	265
2104	385
2104	438
2104	461
2104	484
1806	1
1806	3
1806	5
1806	6
1806	8
1806	10
1806	13
1806	14
1806	15
1806	17
1806	18
1806	19
1806	20
1806	21
1806	25
1806	26
1806	29
1806	30
1806	31
1806	32
1806	34
1806	37
1806	39
1806	41
1806	42
1806	43
1806	44
1806	45
1806	46
1806	47
1806	48
1806	49
1806	50
1806	52
1806	54
1806	57
1806	59
1806	60
1806	62
1806	65
1806	69
1806	71
1806	74
1806	76
1806	78
1806	79
1806	80
1806	81
1806	82
1806	83
1806	84
1806	86
1806	87
1806	88
1806	89
1806	90
1806	91
1806	92
1806	93
1806	94
1806	96
1806	97
1806	98
1806	100
1806	101
1806	102
1806	103
1806	104
1806	106
1806	107
1806	108
1806	109
1806	112
1806	114
1806	115
1806	116
1806	119
1806	120
1806	122
1806	124
1806	125
1806	128
1806	129
1806	130
1806	132
1806	134
1806	136
1806	139
1806	141
1806	144
1806	146
1806	148
1806	150
1806	151
1806	152
1806	153
1806	155
1806	156
1806	157
1806	158
1806	160
1806	162
1806	163
1806	164
1806	166
1806	171
1806	174
1806	176
1806	177
1806	180
1806	181
1806	183
1806	185
1806	186
1806	187
1806	188
1806	198
1806	199
1806	200
1806	202
1806	206
1806	209
1806	210
1806	212
1806	217
1806	218
1806	220
1806	221
1806	223
1806	224
1806	227
1806	232
1806	236
1806	237
1806	239
1806	247
1806	259
1806	265
1806	275
1806	288
1806	299
1806	315
1806	320
1806	321
1806	322
1806	323
1806	324
1806	325
1806	326
1806	327
1806	352
1806	355
1806	358
1806	376
1806	379
1806	391
1806	395
1806	397
1806	416
1806	453
1806	485
1806	495
1806	497
1806	498
2387	12
2387	20
2387	69
2387	108
2387	115
2387	122
2387	125
2387	128
2387	132
2387	149
2387	157
2387	158
2387	253
2387	285
2387	338
2387	356
2387	377
2387	385
2387	414
2387	417
2387	432
2387	462
2387	500
2387	505
903	1
903	3
903	5
903	6
903	8
903	10
903	11
903	12
903	13
903	15
903	17
903	18
903	19
903	20
903	21
903	24
903	25
903	31
903	32
903	34
903	35
903	38
903	39
903	43
903	45
903	46
903	47
903	50
903	52
903	53
903	61
903	68
903	69
903	71
903	81
903	87
903	88
903	91
903	93
903	95
903	97
903	98
903	99
903	100
903	102
903	108
903	109
903	111
903	115
903	117
903	119
903	120
903	122
903	125
903	126
903	129
903	130
903	132
903	134
903	136
903	139
903	156
903	157
903	158
903	159
903	160
903	163
903	166
903	171
903	180
903	181
903	183
903	197
903	204
903	209
903	226
903	234
903	239
903	240
903	254
903	257
903	268
903	279
903	297
903	316
903	317
903	321
903	328
903	335
903	352
903	373
903	377
903	384
903	385
903	433
903	475
902	382
2085	1
2085	3
2085	5
2085	6
2085	8
2085	10
2085	12
2085	13
2085	15
2085	17
2085	18
2085	19
2085	20
2085	21
2085	25
2085	29
2085	31
2085	32
2085	34
2085	39
2085	42
2085	43
2085	44
2085	45
2085	46
2085	47
2085	48
2085	50
2085	53
2085	57
2085	60
2085	61
2085	62
2085	68
2085	69
2085	72
2085	74
2085	76
2085	77
2085	82
2085	85
2085	87
2085	88
2085	91
2085	92
2085	93
2085	95
2085	96
2085	97
2085	98
2085	100
2085	102
2085	104
2085	107
2085	108
2085	109
2085	110
2085	112
2085	115
2085	116
2085	117
2085	119
2085	120
2085	121
2085	125
2085	126
2085	128
2085	129
2085	130
2085	132
2085	134
2085	136
2085	139
2085	152
2085	153
2085	156
2085	157
2085	158
2085	160
2085	161
2085	162
2085	163
2085	164
2085	166
2085	170
2085	171
2085	174
2085	176
2085	183
2085	185
2085	186
2085	187
2085	191
2085	199
2085	202
2085	204
2085	206
2085	217
2085	218
2085	219
2085	223
2085	224
2085	225
2085	229
2085	232
2085	234
2085	237
2085	239
2085	240
2085	243
2085	257
2085	259
2085	265
2085	270
2085	272
2085	273
2085	275
2085	276
2085	277
2085	279
2085	282
2085	292
2085	300
2085	304
2085	311
2085	316
2085	323
2085	327
2085	333
2085	334
2085	336
2085	369
2085	377
2085	379
2085	384
2085	390
2085	394
2085	399
2085	400
2085	401
2085	402
2085	403
2085	405
2085	413
2085	461
2085	478
650	13
650	15
650	18
650	39
650	63
650	73
650	74
650	76
650	79
650	117
650	125
650	132
650	160
650	161
650	202
650	236
650	277
650	328
650	345
650	391
650	412
650	429
650	511
650	514
650	525
650	527
650	537
650	538
650	540
650	542
650	545
1669	12
1669	20
1669	22
1669	24
1669	34
1669	39
1669	69
1669	79
1669	81
1669	100
1669	108
1669	112
1669	124
1669	125
1669	155
1669	158
1669	160
1669	199
1669	202
1669	230
1669	232
1669	237
1669	257
1669	258
1669	438
1666	1
1666	12
1666	20
1666	22
1666	29
1666	81
1666	160
1649	11
1649	13
1649	18
1649	19
1649	20
1649	26
1649	29
1649	30
1649	31
1649	46
1649	47
1649	50
1649	53
1649	57
1649	74
1649	76
1649	79
1649	81
1649	82
1649	83
1649	87
1649	88
1649	95
1649	97
1649	100
1649	102
1649	106
1649	119
1649	125
1649	129
1649	134
1649	142
1649	147
1649	157
1649	160
1649	161
1649	202
1649	207
1649	212
1649	216
1649	234
1649	237
1649	261
1649	276
1649	327
1140	164
1668	20
1668	24
1668	39
1668	46
1668	79
1668	81
1668	130
1668	155
1668	191
1668	199
1352	1
1352	6
1352	11
1352	12
1352	13
1352	15
1352	17
1352	18
1352	19
1352	20
1352	21
1352	25
1352	26
1352	31
1352	32
1352	34
1352	35
1352	38
1352	40
1352	44
1352	45
1352	46
1352	47
1352	50
1352	54
1352	58
1352	59
1352	60
1352	61
1352	63
1352	65
1352	67
1352	68
1352	69
1352	71
1352	72
1352	73
1352	76
1352	81
1352	82
1352	83
1352	85
1352	91
1352	92
1352	93
1352	94
1352	95
1352	96
1352	97
1352	98
1352	102
1352	103
1352	107
1352	108
1352	109
1352	110
1352	111
1352	113
1352	115
1352	120
1352	122
1352	125
1352	126
1352	128
1352	130
1352	132
1352	136
1352	137
1352	138
1352	139
1352	141
1352	145
1352	146
1352	147
1352	151
1352	153
1352	155
1352	156
1352	158
1352	161
1352	162
1352	163
1352	173
1352	183
1352	185
1352	186
1352	187
1352	200
1352	204
1352	207
1352	209
1352	210
1352	211
1352	212
1352	214
1352	215
1352	217
1352	218
1352	220
1352	226
1352	231
1352	235
1352	237
1352	240
1352	245
1352	246
1352	247
1352	257
1352	263
1352	265
1352	277
1352	317
1352	318
1352	328
1352	329
1352	336
1352	349
1352	381
1352	401
1352	425
1352	438
1352	442
1352	445
1352	451
1352	481
1352	489
1352	504
1352	519
1352	521
604	20
604	22
604	25
604	50
604	52
604	55
604	72
604	93
604	97
604	101
604	107
604	112
604	115
604	116
604	141
604	142
604	225
604	276
604	354
521	107
521	115
790	57
790	87
790	125
790	275
2446	31
2446	47
2446	50
2446	79
2446	100
2446	112
2446	155
2446	161
2446	166
848	34
848	60
848	69
848	94
848	100
848	367
2078	1
2078	11
2078	12
2078	13
2078	15
2078	17
2078	18
2078	19
2078	20
2078	22
2078	24
2078	26
2078	27
2078	29
2078	31
2078	35
2078	38
2078	39
2078	45
2078	46
2078	47
2078	57
2078	69
2078	71
2078	72
2078	73
2078	76
2078	80
2078	82
2078	85
2078	87
2078	90
2078	91
2078	93
2078	95
2078	100
2078	106
2078	107
2078	108
2078	109
2078	111
2078	112
2078	115
2078	117
2078	119
2078	120
2078	122
2078	124
2078	125
2078	128
2078	129
2078	130
2078	134
2078	136
2078	142
2078	152
2078	153
2078	156
2078	164
2078	166
2078	188
2078	198
2078	199
2078	205
2078	207
2078	217
[truncated: 4,656 more rows]

## Sheet: Ori-non-can-miRNA network
disease id	miRNA id
1072	69
1072	130
168	108
1570	18
1570	20
1570	50
1570	96
1570	158
1570	384
769	20
769	29
769	57
769	78
769	87
769	100
769	113
769	156
2192	22
2192	92
2192	160
622	11
622	20
622	39
622	41
622	50
622	101
622	109
622	204
622	219
622	254
622	270
622	275
622	329
622	362
702	20
369	26
1644	146
1042	20
1042	33
1042	57
1042	60
1042	69
1042	78
1042	83
1042	87
1042	93
1042	94
1042	95
1042	110
1042	111
1042	144
1042	158
1042	167
1042	170
1042	177
1042	189
1042	203
1042	204
1042	205
1042	219
1042	225
1042	247
1042	250
1042	265
1042	274
1042	315
1042	333
1685	20
2649	124
2438	42
2438	74
2438	76
2438	100
2438	113
1578	115
2276	3
2276	13
2276	19
2276	20
2276	24
2276	26
2276	47
2276	48
2276	71
2276	74
2276	82
2276	109
2276	126
2276	158
2276	163
2276	173
2276	183
2276	185
2276	186
2276	212
2276	226
2276	227
2276	237
2276	297
2276	347
2276	403
2276	493
2276	494
2276	501
24	11
24	13
24	19
24	20
24	21
24	27
24	31
24	39
24	46
24	47
24	48
24	52
24	55
24	69
24	73
24	83
24	107
24	108
24	109
24	115
24	124
24	128
24	130
24	139
24	153
24	156
24	160
24	166
24	179
24	211
24	264
24	356
24	434
1651	158
1506	8
1506	13
1506	19
1506	20
1506	48
1506	80
1506	100
1506	106
1506	112
1506	125
1506	142
1506	158
1506	171
1506	210
1506	226
1506	234
1506	317
1506	390
1506	451
2518	27
2518	31
2518	71
2518	119
2518	217
2518	246
1597	164
1597	166
154	23
154	24
1400	20
1400	22
1400	24
1400	29
2077	112
2077	390
1966	53
1966	81
1966	97
1966	119
1966	162
1966	239
1234	106
1234	191
1083	100
1083	112
1083	155
1939	37
1939	47
1939	48
1939	52
1939	58
1939	69
1939	93
1939	100
1939	108
1939	151
1939	155
1939	161
1939	164
1939	166
1939	202
1939	204
1939	225
1939	265
1939	275
1939	386
125	20
125	21
125	26
125	31
125	32
125	33
125	34
125	38
125	41
125	46
125	47
125	55
125	57
125	60
125	61
125	62
125	69
125	78
125	83
125	87
125	93
125	94
125	100
125	104
125	110
125	112
125	136
125	137
125	144
125	155
125	158
125	161
125	167
125	168
125	174
125	176
125	189
125	200
125	203
125	204
125	205
125	220
125	225
125	226
125	247
125	250
125	255
125	257
125	265
125	269
125	270
125	274
125	275
125	277
125	333
1699	3
1699	20
1699	33
1699	47
1699	55
1699	57
1699	60
1699	69
1699	78
1699	83
1699	87
1699	93
1699	94
1699	95
1699	110
1699	111
1699	137
1699	144
1699	158
1699	167
1699	170
1699	177
1699	200
1699	203
1699	204
1699	205
1699	219
1699	225
1699	247
1699	265
1699	269
1699	270
1699	274
1699	315
1699	333
1214	3
1214	20
1214	25
1214	31
1214	35
1214	38
1214	47
1214	57
1214	69
1214	78
1214	87
1214	93
1214	94
1214	111
1214	144
1214	158
1214	170
1214	179
1214	187
1214	189
1214	203
1214	225
1214	265
1935	210
101	139
1512	7
1512	32
1512	34
1512	58
1512	67
1512	68
1512	78
1512	91
1512	112
1512	130
1512	139
1512	141
1512	142
1512	153
1512	158
1512	174
1512	234
1512	236
1512	246
1512	257
2295	3
2295	13
2295	19
2295	26
2295	38
2295	47
2295	55
2295	59
2295	62
2295	85
2295	95
2295	113
2295	142
2295	167
2295	171
2295	176
2295	211
2295	215
2295	222
2295	226
2295	229
2295	246
2295	271
2295	273
2295	301
2295	321
1999	20
1999	231
2788	54
1766	71
1766	106
1766	166
1766	265
1766	320
1766	324
1766	447
1766	479
159	144
159	242
623	11
623	20
623	22
623	29
623	38
623	39
623	40
623	50
623	59
623	65
623	72
623	85
623	101
623	102
623	111
623	117
623	139
623	160
623	179
623	204
623	219
623	242
623	254
623	257
623	265
623	270
623	275
623	277
623	329
623	355
623	361
623	398
623	401
192	31
192	87
192	108
192	111
192	130
192	131
192	139
192	142
192	157
192	162
192	164
192	209
770	20
770	69
1979	3
1979	63
1979	139
1979	210
1979	212
1979	213
1979	223
329	139
329	265
1067	20
1067	54
1067	134
1067	158
1067	313
1149	25
1149	31
1149	46
1149	58
1027	85
1027	111
1027	409
253	54
253	139
1377	280
1377	283
1377	284
1377	285
1377	286
1377	288
1377	291
1377	300
1377	303
1377	307
1377	309
47	139
47	158
1118	20
1118	27
1118	94
1118	153
1118	225
672	31
672	47
136	73
1156	5
1156	20
1156	32
1156	38
1156	47
1156	65
1156	79
1156	82
1156	84
1156	85
1156	94
1156	95
1156	111
1156	120
1156	124
1156	125
1156	139
1156	151
1156	160
1156	180
1156	199
1156	224
1156	265
1156	275
1156	357
1156	433
1585	57
1585	156
1585	210
1585	314
1585	402
1585	419
1585	420
1585	502
2471	34
643	13
643	15
643	17
643	18
643	19
643	38
643	65
643	119
643	163
643	193
643	194
643	197
643	206
643	239
643	263
121	5
121	44
121	158
121	430
121	483
1281	137
275	12
275	18
275	21
275	26
275	30
275	31
275	32
275	47
275	57
275	61
275	64
275	65
275	81
275	100
275	104
275	134
275	161
275	164
275	166
275	169
275	198
275	217
275	225
275	226
275	243
275	244
275	447
1014	158
948	26
948	100
948	104
948	112
948	153
570	20
570	26
570	104
570	119
570	153
1002	20
1002	102
1002	103
1002	104
2755	13
2755	15
2755	17
2755	19
2755	20
2755	22
2755	24
2755	29
2755	87
2755	108
2755	113
2755	122
2755	125
2755	134
2755	139
2755	180
1431	3
1431	12
1431	19
1431	20
1431	22
1431	24
1431	29
1431	30
1431	31
1431	32
1431	47
1431	54
1431	57
1431	61
1431	62
1431	69
1431	74
1431	78
1431	96
1431	100
1431	101
1431	104
1431	106
1431	120
1431	122
1431	125
1431	134
1431	141
1431	158
1431	161
1431	171
1431	188
1431	194
1431	212
1431	231
1431	238
1431	240
1431	242
1431	263
1431	391
1431	461
608	13
608	20
608	45
608	47
608	67
608	69
608	82
608	93
608	94
608	112
608	122
608	125
608	126
608	134
608	136
608	139
608	158
608	170
608	171
608	212
608	226
608	232
608	265
563	60
563	109
563	126
563	219
563	255
563	256
563	324
563	432
1430	5
1430	11
1430	15
1430	21
1430	25
1430	31
1430	46
1430	50
1430	54
1430	55
1430	71
1430	72
1430	93
1430	97
1430	100
1430	102
1430	106
1430	111
1430	119
1430	132
1430	139
1430	142
1430	157
1430	160
1430	162
1430	164
1430	166
1430	194
1430	197
1430	223
1430	236
1430	315
1430	351
1430	365
1430	401
1091	53
1091	106
625	12
1434	106
720	82
720	107
1108	227
1911	11
1911	12
1911	13
1911	21
1911	31
1911	42
1911	47
1911	98
1911	103
1911	109
1911	121
1911	139
1911	215
1911	236
1911	237
1911	263
1911	265
1911	345
1911	352
1911	492
1911	495
2352	85
2352	139
1040	139
795	31
795	48
795	61
795	71
795	100
795	108
602	1
602	3
602	5
602	6
602	8
602	10
602	30
602	60
602	93
602	98
602	126
602	127
602	134
602	139
602	158
602	219
602	255
602	265
1724	112
1147	1
1147	3
1147	5
1147	6
1147	8
1147	10
1147	13
1147	19
1147	21
1147	22
1147	44
1147	45
1147	57
1147	67
1147	68
1147	79
1147	95
1147	97
1147	98
1147	100
1147	102
1147	108
1147	114
1147	119
1147	120
1147	121
1147	122
1147	125
1147	132
1147	134
1147	142
1147	151
1147	152
1147	157
1147	161
1147	162
1147	166
1147	170
1147	180
1147	181
1147	199
1147	218
1147	231
1147	234
1147	239
1147	255
1147	266
1147	280
1147	284
1147	286
1147	291
1147	295
1147	303
1147	307
1147	318
1147	324
1147	347
1147	402
1147	438
1147	445
1354	472
2507	13
2507	87
2507	347
2366	20
2366	31
2366	72
2366	95
2366	124
2366	139
2366	158
2366	163
2366	173
2366	212
2366	234
2366	245
2366	246
2366	257
2366	313
2366	354
2366	355
2366	393
2366	411
2366	439
2366	522
2366	536
193	97
193	139
193	158
193	162
193	219
193	239
556	18
556	19
431	82
1586	8
1586	108
1586	109
1586	120
1586	174
1586	237
1586	415
874	19
874	30
874	45
874	54
874	57
874	69
874	100
874	112
874	155
874	166
874	226
874	313
1704	103
1704	106
1954	1
1954	3
1954	33
1954	38
1954	47
1954	57
1954	60
1954	69
1954	78
1954	83
1954	87
1954	93
1954	94
1954	95
1954	104
1954	110
1954	111
1954	136
1954	137
1954	144
1954	158
1954	161
1954	167
1954	168
1954	170
1954	176
1954	177
1954	189
1954	200
1954	203
1954	204
1954	205
1954	219
1954	225
1954	247
1954	250
1954	265
1954	269
1954	270
1954	274
1954	277
1954	315
1954	333
1028	20
1028	158
1028	169
1627	11
1627	20
1627	22
1627	47
1627	71
1627	82
1627	104
1627	134
1627	156
1627	158
1627	253
1627	272
789	137
610	20
610	108
518	155
2171	139
2171	158
2171	160
2171	174
2171	265
984	20
984	38
984	54
984	56
984	69
984	71
984	93
984	94
984	100
984	106
984	110
984	134
984	137
984	191
984	207
984	313
984	378
771	93
771	94
1559	20
1559	55
1559	69
1559	87
1559	93
1559	94
1559	95
1559	158
1559	204
1559	265
2626	204
2626	329
803	54
803	107
803	139
803	141
803	263
2536	79
2362	20
2362	34
239	158
1718	5
1718	6
1718	8
1718	11
1718	13
1718	20
1718	21
1718	31
1718	34
1718	41
1718	48
1718	52
1718	61
1718	62
1718	68
1718	69
1718	76
1718	77
1718	79
1718	106
1718	110
1718	111
1718	134
1718	144
1718	157
2628	20
2628	31
2628	34
2628	38
2628	47
2628	59
2628	120
2628	125
2628	139
2628	142
2628	265
2628	317
1486	93
1934	3
1934	20
1934	33
1934	57
1934	60
1934	61
1934	69
1934	83
1934	87
1934	93
1934	94
1934	95
1934	110
1934	111
1934	144
1934	158
1934	167
1934	170
1934	177
1934	200
1934	203
1934	204
1934	205
1934	225
1934	250
1934	265
1934	270
1934	274
1934	333
152	139
1920	156
496	65
496	77
496	96
496	122
496	279
496	416
496	437
1717	20
1717	31
1717	47
1717	53
1717	57
1717	72
1717	87
1717	93
1717	94
1717	97
1717	112
1717	161
1717	162
1717	320
1717	344
1717	373
1717	398
1717	497
1717	498
191	20
191	30
191	31
191	46
191	74
191	90
191	93
191	94
191	95
191	108
191	111
191	130
191	139
191	142
191	158
191	205
1272	20
2474	11
2474	13
2474	24
2474	27
2474	31
2474	32
2474	38
2474	47
2474	48
2474	52
2474	56
2474	62
2474	65
2474	69
2474	72
2474	85
2474	92
2474	98
2474	101
2474	104
2474	111
2474	115
2474	130
2474	131
2474	153
2474	155
2474	160
2474	161
2474	174
2474	229
2474	237
2474	336
2474	501
1650	31
1650	47
1650	134
1650	158
1650	161
1650	221
569	26
569	104
569	153
1928	19
1928	20
1928	24
1928	31
1928	32
1928	34
1928	38
1928	43
1928	47
1928	55
1928	58
1928	68
1928	69
1928	82
1928	95
1928	100
1928	111
1928	112
1928	134
1928	142
1928	148
1928	153
1928	155
1928	158
1928	160
1928	210
1928	226
1928	233
1928	246
1928	313
1928	451
2111	21
2111	60
2111	116
2111	259
964	1
964	3
964	5
964	6
964	8
964	10
964	12
964	13
964	15
964	17
964	18
964	20
964	21
964	22
964	24
964	26
964	27
964	29
964	30
964	31
964	32
964	35
964	38
964	43
964	47
964	52
964	53
964	54
964	57
964	58
964	59
964	60
964	61
964	63
964	68
964	71
964	74
964	78
964	80
964	81
964	82
964	84
964	85
964	87
964	88
964	89
964	91
964	95
964	100
964	101
964	102
964	104
964	108
964	110
964	111
964	112
964	114
964	120
964	125
964	132
964	134
964	138
964	142
964	148
964	153
964	156
964	157
964	158
964	160
964	163
964	164
964	166
964	168
964	171
964	173
964	174
964	180
964	181
964	183
964	185
964	187
964	194
964	197
964	201
964	204
964	205
964	207
964	209
964	212
964	224
964	226
964	227
964	233
964	234
964	236
964	239
964	247
964	270
964	272
964	276
964	278
964	280
964	281
964	284
964	286
964	287
964	289
964	290
964	291
964	293
964	295
964	303
964	307
964	313
964	314
964	322
964	323
964	336
964	397
964	435
964	458
412	31
412	47
412	56
2363	13
2363	19
100	17
100	20
2308	139
2308	212
2308	272
1936	60
810	10
810	71
810	100
810	106
810	107
810	112
810	125
810	158
810	177
810	276
810	434
2314	111
2452	11
2452	12
2452	15
2452	69
2452	79
2452	95
2452	107
2452	111
2452	139
2452	179
2452	229
2452	279
2452	313
339	50
339	122
339	173
339	237
2529	120
2595	120
2595	158
868	35
868	52
868	80
868	84
868	101
868	120
1930	313
1930	451
2172	1
2172	5
2172	13
2172	18
2172	22
2172	32
2172	72
2172	110
2172	169
2172	353
777	3
2069	71
2069	95
2069	103
2069	117
2069	139
2069	158
2069	433
2431	42
2431	74
2431	76
2431	80
2431	100
2431	120
2431	132
2431	226
1573	5
1573	31
1573	139
1573	161
1722	31
589	11
589	117
1730	160
2725	10
2725	20
2725	122
2725	125
2725	134
2725	158
2725	455
1971	47
1971	92
841	1
841	20
841	93
1925	13
1925	15
1925	17
1925	18
1925	19
1925	22
1925	35
1925	38
1925	108
1925	110
1925	116
1925	173
1985	65
105	8
105	10
105	12
105	22
105	31
105	50
105	52
105	54
105	57
105	97
105	129
105	134
105	157
105	177
105	231
105	327
1579	19
2348	8
2348	13
2348	19
2348	20
2348	21
2348	34
2348	44
2348	45
2348	50
2348	55
2348	61
2348	67
2348	79
2348	88
2348	95
2348	108
2348	119
2348	120
2348	121
2348	139
2348	142
2348	162
2348	170
2348	174
2348	180
2348	202
2348	204
2348	215
2348	226
2348	233
2348	265
2348	267
2348	292
2348	298
2348	490
614	158
1058	97
2252	11
2252	13
2252	15
2252	17
2252	18
2252	19
2252	38
2252	180
2255	12
2255	20
2255	27
2255	93
2255	94
2255	142
2255	158
2255	202
2255	224
2255	246
2349	11
2349	139
2625	13
2625	18
2625	19
2625	20
2625	32
2625	34
2625	46
2625	47
2625	53
2625	56
2625	81
2625	96
2625	97
2625	108
2625	119
2625	125
2625	134
2625	139
2625	157
2625	158
2625	193
2625	233
2625	239
2625	342
2625	391
2625	401
2625	417
2625	517
1756	130
1756	131
1756	146
1756	155
1756	158
1756	178
1756	179
1756	272
1756	273
1756	412
1756	413
517	12
517	26
517	60
1698	20
1698	27
1698	79
1698	103
1698	108
1698	139
1698	158
38	1
38	20
38	34
38	54
38	79
38	95
38	97
38	101
38	119
38	122
38	125
38	157
38	162
38	239
38	257
1283	311
1283	344
1283	354
1283	375
1283	409
1283	452
2773	35
1051	20
1051	31
1051	47
1051	134
1051	139
1051	156
1051	158
1051	161
1051	169
1051	199
1051	317
2718	11
2718	20
2718	24
2718	44
2718	48
2718	52
2718	55
2718	95
2718	122
2718	124
2718	129
2718	134
2718	139
2718	156
2718	237
2718	253
2718	257
1248	12
1248	69
1248	74
1248	76
1248	89
1248	101
1248	106
1248	163
1248	417
1248	450
2359	137
1056	20
1056	31
1056	47
1056	53
1056	97
1056	157
1056	161
1056	162
1056	201
1056	246
2717	215
1625	31
1625	325
500	93
500	108
500	160
500	251
45	93
45	265
1917	45
1917	53
1917	60
1917	136
1917	138
1917	155
1917	188
1917	225
1917	260
1917	316
2691	13
2691	15
2691	17
2691	18
2691	19
2691	39
2691	50
2691	160
2691	236
2691	237
2022	13
2022	15
2022	20
2022	52
2022	93
2022	111
2022	122
2022	174
2022	265
896	6
896	71
896	85
896	107

## Sheet: Re-non-can-miRNA network
disease id	miRNA id
1072	69
1072	130
168	108
1570	18
1570	20
1570	50
1570	96
1570	158
1570	384
769	20
769	29
769	57
769	78
769	87
769	100
769	113
769	156
2192	22
2192	92
2192	160
622	11
622	20
622	39
622	41
622	50
622	101
622	109
622	204
622	219
622	254
622	270
622	275
622	329
622	362
702	20
369	26
1644	146
1042	20
1042	33
1042	57
1042	60
1042	69
1042	78
1042	83
1042	87
1042	93
1042	94
1042	95
1042	110
1042	111
1042	144
1042	158
1042	167
1042	170
1042	177
1042	189
1042	203
1042	204
1042	205
1042	219
1042	225
1042	247
1042	250
1042	265
1042	274
1042	315
1042	333
1685	20
2649	124
2438	42
2438	74
2438	76
2438	100
2438	113
1578	115
2276	3
2276	13
2276	19
2276	20
2276	24
2276	26
2276	47
2276	48
2276	71
2276	74
2276	82
2276	109
2276	126
2276	158
2276	163
2276	173
2276	183
2276	185
2276	186
2276	212
2276	226
2276	227
2276	237
2276	297
2276	347
2276	403
2276	493
2276	494
2276	501
24	11
24	13
24	19
24	20
24	21
24	27
24	31
24	39
24	46
24	47
24	48
24	52
24	55
24	69
24	73
24	83
24	107
24	108
24	109
24	115
24	124
24	128
24	130
24	139
24	153
24	156
24	160
24	166
24	179
24	211
24	264
24	356
24	434
1651	158
1506	8
1506	13
1506	19
1506	20
1506	48
1506	80
1506	100
1506	106
1506	112
1506	125
1506	142
1506	158
1506	171
1506	210
1506	226
1506	234
1506	317
1506	390
1506	451
2518	27
2518	31
2518	71
2518	119
2518	217
2518	246
1597	164
1597	166
154	23
154	24
1400	20
1400	22
1400	24
1400	29
2077	112
2077	390
1966	53
1966	81
1966	97
1966	119
1966	162
1966	239
1234	106
1234	191
1083	100
1083	112
1083	155
1939	37
1939	47
1939	48
1939	52
1939	58
1939	69
1939	93
1939	100
1939	108
1939	151
1939	155
1939	161
1939	164
1939	166
1939	202
1939	204
1939	225
1939	265
1939	275
1939	386
125	20
125	21
125	26
125	31
125	32
125	33
125	34
125	38
125	41
125	46
125	47
125	55
125	57
125	60
125	61
125	62
125	69
125	78
125	83
125	87
125	93
125	94
125	100
125	104
125	110
125	112
125	136
125	137
125	144
125	155
125	158
125	161
125	167
125	168
125	174
125	176
125	189
125	200
125	203
125	204
125	205
125	220
125	225
125	226
125	247
125	250
125	255
125	257
125	265
125	269
125	270
125	274
125	275
125	277
125	333
1699	3
1699	20
1699	33
1699	47
1699	55
1699	57
1699	60
1699	69
1699	78
1699	83
1699	87
1699	93
1699	94
1699	95
1699	110
1699	111
1699	137
1699	144
1699	158
1699	167
1699	170
1699	177
1699	200
1699	203
1699	204
1699	205
1699	219
1699	225
1699	247
1699	265
1699	269
1699	270
1699	274
1699	315
1699	333
1214	3
1214	20
1214	25
1214	31
1214	35
1214	38
1214	47
1214	57
1214	69
1214	78
1214	87
1214	93
1214	94
1214	111
1214	144
1214	158
1214	170
1214	179
1214	187
1214	189
1214	203
1214	225
1214	265
1935	210
101	139
1512	7
1512	32
1512	34
1512	58
1512	67
1512	68
1512	78
1512	91
1512	112
1512	130
1512	139
1512	141
1512	142
1512	153
1512	158
1512	174
1512	234
1512	236
1512	246
1512	257
2295	3
2295	13
2295	19
2295	26
2295	38
2295	47
2295	55
2295	59
2295	62
2295	85
2295	95
2295	113
2295	142
2295	167
2295	171
2295	176
2295	211
2295	215
2295	222
2295	226
2295	229
2295	246
2295	271
2295	273
2295	301
2295	321
1999	20
1999	231
2788	54
1766	71
1766	106
1766	166
1766	265
1766	320
1766	324
1766	447
1766	479
159	144
159	242
623	11
623	20
623	22
623	29
623	38
623	39
623	40
623	50
623	59
623	65
623	72
623	85
623	101
623	102
623	111
623	117
623	139
623	160
623	179
623	204
623	219
623	242
623	254
623	257
623	265
623	270
623	275
623	277
623	329
623	355
623	361
623	398
623	401
192	31
192	87
192	108
192	111
192	130
192	131
192	139
192	142
192	157
192	162
192	164
192	209
770	20
770	69
1979	3
1979	63
1979	139
1979	210
1979	212
1979	213
1979	223
329	139
329	265
1067	20
1067	54
1067	134
1067	158
1067	313
1149	25
1149	31
1149	46
1149	58
1027	85
1027	111
1027	409
253	54
253	139
1377	280
1377	283
1377	284
1377	285
1377	286
1377	288
1377	291
1377	300
1377	303
1377	307
1377	309
47	139
47	158
1118	20
1118	27
1118	94
1118	153
1118	225
672	31
672	47
136	73
1156	5
1156	20
1156	32
1156	38
1156	47
1156	65
1156	79
1156	82
1156	84
1156	85
1156	94
1156	95
1156	111
1156	120
1156	124
1156	125
1156	139
1156	151
1156	160
1156	180
1156	199
1156	224
1156	265
1156	275
1156	357
1156	433
1585	57
1585	156
1585	210
1585	314
1585	402
1585	419
1585	420
1585	502
2471	34
643	13
643	15
643	17
643	18
643	19
643	38
643	65
643	119
643	163
643	193
643	194
643	197
643	206
643	239
643	263
121	5
121	44
121	158
121	430
121	483
1281	137
275	12
275	18
275	21
275	26
275	30
275	31
275	32
275	47
275	57
275	61
275	64
275	65
275	81
275	100
275	104
275	134
275	161
275	164
275	166
275	169
275	198
275	217
275	225
275	226
275	243
275	244
275	447
1014	158
948	26
948	100
948	104
948	112
948	153
570	20
570	26
570	104
570	119
570	153
1002	20
1002	102
1002	103
1002	104
2755	13
2755	15
2755	17
2755	19
2755	20
2755	22
2755	24
2755	29
2755	87
2755	108
2755	113
2755	122
2755	125
2755	134
2755	139
2755	180
1431	3
1431	12
1431	19
1431	20
1431	22
1431	24
1431	29
1431	30
1431	31
1431	32
1431	47
1431	54
1431	57
1431	61
1431	62
1431	69
1431	74
1431	78
1431	96
1431	100
1431	101
1431	104
1431	106
1431	120
1431	122
1431	125
1431	134
1431	141
1431	158
1431	161
1431	171
1431	188
1431	194
1431	212
1431	231
1431	238
1431	240
1431	242
1431	263
1431	391
1431	461
608	13
608	20
608	45
608	47
608	67
608	69
608	82
608	93
608	94
608	112
608	122
608	125
608	126
608	134
608	136
608	139
608	158
608	170
608	171
608	212
608	226
608	232
608	265
563	60
563	109
563	126
563	219
563	255
563	256
563	324
563	432
1430	5
1430	11
1430	15
1430	21
1430	25
1430	31
1430	46
1430	50
1430	54
1430	55
1430	71
1430	72
1430	93
1430	97
1430	100
1430	102
1430	106
1430	111
1430	119
1430	132
1430	139
1430	142
1430	157
1430	160
1430	162
1430	164
1430	166
1430	194
1430	197
1430	223
1430	236
1430	315
1430	351
1430	365
1430	401
1091	53
1091	106
625	12
1434	106
720	82
720	107
1108	227
1911	11
1911	12
1911	13
1911	21
1911	31
1911	42
1911	47
1911	98
1911	103
1911	109
1911	121
1911	139
1911	215
1911	236
1911	237
1911	263
1911	265
1911	345
1911	352
1911	492
1911	495
2352	85
2352	139
1040	139
795	31
795	48
795	61
795	71
795	100
795	108
602	1
602	3
602	5
602	6
602	8
602	10
602	30
602	60
602	93
602	98
602	126
602	127
602	134
602	139
602	158
602	219
602	255
602	265
1724	112
1147	1
1147	3
1147	5
1147	6
1147	8
1147	10
1147	13
1147	19
1147	21
1147	22
1147	44
1147	45
1147	57
1147	67
1147	68
1147	79
1147	95
1147	97
1147	98
1147	100
1147	102
1147	108
1147	114
1147	119
1147	120
1147	121
1147	122
1147	125
1147	132
1147	134
1147	142
1147	151
1147	152
1147	157
1147	161
1147	162
1147	166
1147	170
1147	180
1147	181
1147	199
1147	218
1147	231
1147	234
1147	239
1147	255
1147	266
1147	280
1147	284
1147	286
1147	291
1147	295
1147	303
1147	307
1147	318
1147	324
1147	347
1147	402
1147	438
1147	445
1354	472
2507	13
2507	87
2507	347
2366	20
2366	31
2366	72
2366	95
2366	124
2366	139
2366	158
2366	163
2366	173
2366	212
2366	234
2366	245
2366	246
2366	257
2366	313
2366	354
2366	355
2366	393
2366	411
2366	439
2366	522
2366	536
193	97
193	139
193	158
193	162
193	219
193	239
556	18
556	19
431	82
1586	8
1586	108
1586	109
1586	120
1586	174
1586	237
1586	415
874	19
874	30
874	45
874	54
874	57
874	69
874	100
874	112
874	155
874	166
874	226
874	313
1704	103
1704	106
1954	1
1954	3
1954	33
1954	38
1954	47
1954	57
1954	60
1954	69
1954	78
1954	83
1954	87
1954	93
1954	94
1954	95
1954	104
1954	110
1954	111
1954	136
1954	137
1954	144
1954	158
1954	161
1954	167
1954	168
1954	170
1954	176
1954	177
1954	189
1954	200
1954	203
1954	204
1954	205
1954	219
1954	225
1954	247
1954	250
1954	265
1954	269
1954	270
1954	274
1954	277
1954	315
1954	333
1028	20
1028	158
1028	169
1627	11
1627	20
1627	22
1627	47
1627	71
1627	82
1627	104
1627	134
1627	156
1627	158
1627	253
1627	272
789	137
610	20
610	108
518	155
2171	139
2171	158
2171	160
2171	174
2171	265
984	20
984	38
984	54
984	56
984	69
984	71
984	93
984	94
984	100
984	106
984	110
984	134
984	137
984	191
984	207
984	313
984	378
771	93
771	94
1559	20
1559	55
1559	69
1559	87
1559	93
1559	94
1559	95
1559	158
1559	204
1559	265
2626	204
2626	329
803	54
803	107
803	139
803	141
803	263
2536	79
2362	20
2362	34
239	158
1718	5
1718	6
1718	8
1718	11
1718	13
1718	20
1718	21
1718	31
1718	34
1718	41
1718	48
1718	52
1718	61
1718	62
1718	68
1718	69
1718	76
1718	77
1718	79
1718	106
1718	110
1718	111
1718	134
1718	144
1718	157
2628	20
2628	31
2628	34
2628	38
2628	47
2628	59
2628	120
2628	125
2628	139
2628	142
2628	265
2628	317
1486	93
1934	3
1934	20
1934	33
1934	57
1934	60
1934	61
1934	69
1934	83
1934	87
1934	93
1934	94
1934	95
1934	110
1934	111
1934	144
1934	158
1934	167
1934	170
1934	177
1934	200
1934	203
1934	204
1934	205
1934	225
1934	250
1934	265
1934	270
1934	274
1934	333
152	139
1920	156
496	65
496	77
496	96
496	122
496	279
496	416
496	437
1717	20
1717	31
1717	47
1717	53
1717	57
1717	72
1717	87
1717	93
1717	94
1717	97
1717	112
1717	161
1717	162
1717	320
1717	344
1717	373
1717	398
1717	497
1717	498
191	20
191	30
191	31
191	46
191	74
191	90
191	93
191	94
191	95
191	108
191	111
191	130
191	139
191	142
191	158
191	205
1272	20
2474	11
2474	13
2474	24
2474	27
2474	31
2474	32
2474	38
2474	47
2474	48
2474	52
2474	56
2474	62
2474	65
2474	69
2474	72
2474	85
2474	92
2474	98
2474	101
2474	104
2474	111
2474	115
2474	130
2474	131
2474	153
2474	155
2474	160
2474	161
2474	174
2474	229
2474	237
2474	336
2474	501
1650	31
1650	47
1650	134
1650	158
1650	161
1650	221
569	26
569	104
569	153
1928	19
1928	20
1928	24
1928	31
1928	32
1928	34
1928	38
1928	43
1928	47
1928	55
1928	58
1928	68
1928	69
1928	82
1928	95
1928	100
1928	111
1928	112
1928	134
1928	142
1928	148
1928	153
1928	155
1928	158
1928	160
1928	210
1928	226
1928	233
1928	246
1928	313
1928	451
2111	21
2111	60
2111	116
2111	259
964	1
964	3
964	5
964	6
964	8
964	10
964	12
964	13
964	15
964	17
964	18
964	20
964	21
964	22
964	24
964	26
964	27
964	29
964	30
964	31
964	32
964	35
964	38
964	43
964	47
964	52
964	53
964	54
964	57
964	58
964	59
964	60
964	61
964	63
964	68
964	71
964	74
964	78
964	80
964	81
964	82
964	84
964	85
964	87
964	88
964	89
964	91
964	95
964	100
964	101
964	102
964	104
964	108
964	110
964	111
964	112
964	114
964	120
964	125
964	132
964	134
964	138
964	142
964	148
964	153
964	156
964	157
964	158
964	160
964	163
964	164
964	166
964	168
964	171
964	173
964	174
964	180
964	181
964	183
964	185
964	187
964	194
964	197
964	201
964	204
964	205
964	207
964	209
964	212
964	224
964	226
964	227
964	233
964	234
964	236
964	239
964	247
964	270
964	272
964	276
964	278
964	280
964	281
964	284
964	286
964	287
964	289
964	290
964	291
964	293
964	295
964	303
964	307
964	313
964	314
964	322
964	323
964	336
964	397
964	435
964	458
412	31
412	47
412	56
2363	13
2363	19
100	17
100	20
2308	139
2308	212
2308	272
1936	60
810	10
810	71
810	100
810	106
810	107
810	112
810	125
810	158
810	177
810	276
810	434
2314	111
2452	11
2452	12
2452	15
2452	69
2452	79
2452	95
2452	107
2452	111
2452	139
2452	179
2452	229
2452	279
2452	313
339	50
339	122
339	173
339	237
2529	120
2595	120
2595	158
868	35
868	52
868	80
868	84
868	101
868	120
1930	313
1930	451
2172	1
2172	5
2172	13
2172	18
2172	22
2172	32
2172	72
2172	110
2172	169
2172	353
777	3
2069	71
2069	95
2069	103
2069	117
2069	139
2069	158
2069	433
2431	42
2431	74
2431	76
2431	80
2431	100
2431	120
2431	132
2431	226
1573	5
1573	31
1573	139
1573	161
1722	31
589	11
589	117
1730	160
2725	10
2725	20
2725	122
2725	125
2725	134
2725	158
2725	455
1971	47
1971	92
841	1
841	20
841	93
1925	13
1925	15
1925	17
1925	18
1925	19
1925	22
1925	35
1925	38
1925	108
1925	110
1925	116
1925	173
1985	65
105	8
105	10
105	12
105	22
105	31
105	50
105	52
105	54
105	57
105	97
105	129
105	134
105	157
105	177
105	231
105	327
1579	19
2348	8
2348	13
2348	19
2348	20
2348	21
2348	34
2348	44
2348	45
2348	50
2348	55
2348	61
2348	67
2348	79
2348	88
2348	95
2348	108
2348	119
2348	120
2348	121
2348	139
2348	142
2348	162
2348	170
2348	174
2348	180
2348	202
2348	204
2348	215
2348	226
2348	233
2348	265
2348	267
2348	292
2348	298
2348	490
614	158
1058	97
2252	11
2252	13
2252	15
2252	17
2252	18
2252	19
2252	38
2252	180
2255	12
2255	20
2255	27
2255	93
2255	94
2255	142
2255	158
2255	202
2255	224
2255	246
2349	11
2349	139
2625	13
2625	18
2625	19
2625	20
2625	32
2625	34
2625	46
2625	47
2625	53
2625	56
2625	81
2625	96
2625	97
2625	108
2625	119
2625	125
2625	134
2625	139
2625	157
2625	158
2625	193
2625	233
2625	239
2625	342
2625	391
2625	401
2625	417
2625	517
1756	130
1756	131
1756	146
1756	155
1756	158
1756	178
1756	179
1756	272
1756	273
1756	412
1756	413
517	12
517	26
517	60
1698	20
1698	27
1698	79
1698	103
1698	108
1698	139
1698	158
38	1
38	20
38	34
38	54
38	79
38	95
38	97
38	101
38	119
38	122
38	125
38	157
38	162
38	239
38	257
1283	311
1283	344
1283	354
1283	375
1283	409
1283	452
2773	35
1051	20
1051	31
1051	47
1051	134
1051	139
1051	156
1051	158
1051	161
1051	169
1051	199
1051	317
2718	11
2718	20
2718	24
2718	44
2718	48
2718	52
2718	55
2718	95
2718	122
2718	124
2718	129
2718	134
2718	139
2718	156
2718	237
2718	253
2718	257
1248	12
1248	69
1248	74
1248	76
1248	89
1248	101
1248	106
1248	163
1248	417
1248	450
2359	137
1056	20
1056	31
1056	47
1056	53
1056	97
1056	157
1056	161
1056	162
1056	201
1056	246
2717	215
1625	31
1625	325
500	93
500	108
500	160
500	251
45	93
45	265
1917	45
1917	53
1917	60
1917	136
1917	138
1917	155
1917	188
1917	225
1917	260
1917	316
2691	13
2691	15
2691	17
2691	18
2691	19
2691	39
2691	50
2691	160
2691	236
2691	237
2022	13
2022	15
2022	20
2022	52
2022	93
2022	111
2022	122
2022	174
2022	265
896	6
896	71
896	85
896	107
253	158
1149	11
1149	158
253	20
1149	101
1149	15
1149	153
1149	234
1149	139
1149	69
1149	12
1149	276
1149	32
1149	68
1149	67
253	69
253	157
1149	79
253	11
1149	130
253	97
253	34
1149	104
253	15
1149	34
1149	141
1149	45
253	32
253	101
1149	61
253	104
253	153
1149	20
253	108
1149	236
253	162
1149	174
2255	13
1149	54
1149	91
253	29
1149	57
1149	317
2255	19
1149	107
1149	108
1149	142
1149	265
253	103
1149	100
253	13
2255	11
253	12
1149	275
253	239
2255	160
1149	62
1149	3
253	234
253	61
1149	13
253	19
1149	93
1149	95
2255	101
1149	157
253	47
253	130
2255	237
1149	162
253	79
253	119
1149	119
101	158
1149	19
253	95
253	160
2626	158
1149	97
253	276
1149	29
1149	109
2255	153
253	109
1149	42
253	31
253	237
253	174
1149	76
1149	38
253	50
253	102
1149	1
1930	158
253	265
1149	103
1149	74
2255	39
253	142
253	68
1149	47
1149	209
253	62
1149	80
1149	237
253	122
1149	60
1149	50
1149	39
1149	8
2255	301
1149	102
1149	111
1149	156
253	67
253	45
1149	221
1149	239
1149	160
329	158
1149	94
1149	5
101	20
2255	50
253	111
253	1
1149	96
1149	222
253	125
253	39
1149	375
1149	17
1149	65
253	93
1149	52
253	3
253	17
1149	116
253	46
1149	21
2626	13
253	100
1149	219
1149	18
1149	120
1149	198
1149	336
1149	10
1149	98
253	38
253	275
2626	19
253	18
1149	26
1149	207
1149	88
253	65
253	141
253	301
1149	233
253	76
1149	44
1149	78
1149	373
253	173
2626	20
1149	48
253	91
253	22
253	236
1149	125
1149	84
253	8
1149	24
1149	517
2626	160
253	57
253	317
2255	18
253	107
1149	81
1149	55
1149	132
253	5
1149	112
2626	237
253	26
253	110
1149	127
253	161
1149	59
1149	211
1149	106
2255	17
1149	53
253	96
1149	43
2255	234
1149	301
2255	69
253	120
2255	109
253	60
2255	108
1149	170
1149	163
1149	313
2255	15
1149	71
1149	161
1149	22
253	43
1149	411
253	94
1149	6
1149	33
1149	231
1149	269
1930	20
2626	11
1149	148
253	156
253	124
253	209
253	52
1920	158
253	74
253	42
1149	183
1930	139
253	71
1149	87
1149	212
2255	276
1149	398
1149	255
253	336
2255	38
1149	329
1149	314
2626	39
1149	166
1149	307
1149	286
1149	155
625	158
1149	224
1149	185
253	10
253	207
253	221
253	222
253	21
1149	274
253	121
1149	204
253	106
1149	164
1149	117
2626	101
2255	139
2626	12
253	80
253	169
253	132
2255	3
2626	301
2626	50
1149	220
1149	122
1149	73
253	373
1149	176
253	24
1149	115
1149	121
2255	173
1149	447
253	163
1149	151
253	116
253	59
101	11
1149	254
2255	47
1149	27
2255	32
1930	104
253	48
1149	250
253	98
1149	494
2626	153
1149	438
2255	1
1149	197
1149	205
253	212
1149	179
2255	71
2255	54
1149	315
253	88
253	231
1149	384
253	411
1149	451
1149	199
2295	158
1149	72
2255	275
1149	124
1149	273
253	55
253	164
253	197
1966	158
1149	318
1149	353
253	183
2626	18
1149	240
2255	162
1149	202
2255	29
1149	247
1149	85
2626	17
2255	43
1149	493
1149	492
253	375
1149	253
253	72
1149	223
2255	219
1930	11
253	53
101	153
1149	434
1930	32
1149	186
253	286
253	117
1149	194
1149	89
253	148
2255	100
1149	173
1149	110
253	219
1149	137
253	87
1149	35
253	6
253	185
1149	114
253	44
1149	63
1149	322
1149	83
2626	15
1149	82
253	35
101	101
1149	401
2255	157
2255	8
2255	91
1149	351
253	198
1149	452
1149	435
1149	450
[truncated: 1,251 more rows]
