# Supplementary material for: Cross disease analysis of co-functional microRNA pairs on a reconstructed network of disease-gene-microRNA tripartite
Source: BMC Bioinformatics. 2017 Mar 24;18:193. doi: 10.1186/s12859-017-1605-0 (PMC5366146; doi:10.1186/s12859-017-1605-0)
Supplement: Supplementary file 3 — Supplementary codes and data. The matlab codes of our methods and the input datasets. The data can also be downloaded from the following website: https://drive.google.com/open?id=0B6lH3mKdA9CSWDJHaWpnSUlPbGc. (ZIP 3080 kb) [file 12859_2017_1605_MOESM3_ESM.zip]

Archive with 84 entries (84 files):
- Supplementary codes/ComKerMat.m
- Supplementary codes/libsvm-3.20/svm-predict.c
- Supplementary codes/libsvm-3.20/svm-scale.c
- Supplementary codes/samples.mat
- Supplementary codes/CoFunScore.m
- Supplementary codes/DMMD.m
- Supplementary codes/libsvm-3.20/README
- Supplementary codes/libsvm-3.20/svm.def
- Supplementary codes/libsvm-3.20/libsvm-svdd-3.18.zip
- Supplementary codes/libsvm-3.20/svm.cpp
- Supplementary codes/Dg_set.mat
- Supplementary codes/libsvm-3.20/Makefile.win
- Supplementary codes/libsvm-3.20/svm.h
- Supplementary codes/RNA_targets.mat
- Supplementary codes/libsvm-3.20/libsvm-svdd-3.18/svm.h
- Supplementary codes/co_function_samples.mat
- Supplementary codes/libsvm-3.20/Makefile
- Supplementary codes/libsvm-3.20/heart_scale
- Supplementary codes/libsvm-3.20/python/Makefile
- Supplementary codes/libsvm-3.20/matlab/svm_model_matlab.h
- Supplementary codes/ReadMe.txt
- Supplementary codes/libsvm-3.20/libsvm-svdd-3.18/svm.cpp
- Supplementary codes/libsvm-3.20/svm-train.c
- Supplementary codes/libsvm-3.20/libsvm-svdd-3.18/svm-train.c
- Supplementary codes/CoFunScoreAll.m
- Supplementary codes/libsvm-3.20/python/svm.py
- Supplementary codes/libsvm-3.20/matlab/svm_model_matlab.c
- Supplementary codes/libsvm-3.20/FAQ.html
- Supplementary codes/libsvm-3.20/matlab/svmtrain.c
- Supplementary codes/PreDisRNA.m
- Supplementary codes/libsvm-3.20/python/svmutil.py
- Supplementary codes/libsvm-3.20/COPYRIGHT
- Supplementary codes/libsvm-3.20/svm-toy/gtk/svm-toy.glade
- Supplementary codes/libsvm-3.20/libsvm-svdd-3.18/matlab/svmtrain.c
- Supplementary codes/libsvm-3.20/svm-toy/gtk/callbacks.cpp
- Supplementary codes/libsvm-3.20/windows/svm-train.exe
- Supplementary codes/libsvm-3.20/windows/svm-scale.exe
- Supplementary codes/libsvm-3.20/java/svm_predict.java
- Supplementary codes/libsvm-3.20/java/libsvm/svm_problem.java
- Supplementary codes/libsvm-3.20/java/libsvm/svm.java
- Supplementary codes/libsvm-3.20/svm-toy/qt/svm-toy.cpp
- Supplementary codes/libsvm-3.20/windows/svm-predict.exe
- Supplementary codes/libsvm-3.20/matlab/svmpredict.c
- Supplementary codes/ms.mat
- Supplementary codes/libsvm-3.20/java/svm_toy.java
- Supplementary codes/libsvm-3.20/java/libsvm/svm_parameter.java
- Supplementary codes/libsvm-3.20/svm-toy/qt/Makefile
- Supplementary codes/libsvm-3.20/java/libsvm/svm.m4
- Supplementary codes/libsvm-3.20/java/libsvm/svm_print_interface.java
- Supplementary codes/libsvm-3.20/matlab/libsvmwrite.c
- Supplementary codes/libsvm-3.20/java/libsvm/svm_node.java
- Supplementary codes/libsvm-3.20/python/README
- Supplementary codes/libsvm-3.20/matlab/README
- Supplementary codes/libsvm-3.20/tools/README
- Supplementary codes/libsvm-3.20/java/libsvm/svm_model.java
- Supplementary codes/libsvm-3.20/windows/svm-toy.exe
- Supplementary codes/libsvm-3.20/matlab/Makefile
- Supplementary codes/libsvm-3.20/svm-toy/gtk/callbacks.h
- Supplementary codes/libsvm-3.20/windows/libsvmread.mexw64
- Supplementary codes/libsvm-3.20/windows/svmpredict.mexw64
- Supplementary codes/libsvm-3.20/windows/libsvmwrite.mexw64
- Supplementary codes/libsvm-3.20/java/libsvm.jar
- Supplementary codes/libsvm-3.20/windows/libsvm.dll
- Supplementary codes/libsvm-3.20/java/test_applet.html
- Supplementary codes/libsvm-3.20/java/svm_train.java
- Supplementary codes/libsvm-3.20/tools/grid.py
- Supplementary codes/libsvm-3.20/svm-toy/gtk/main.c
- Supplementary codes/libsvm-3.20/tools/subset.py
- Supplementary codes/libsvm-3.20/windows/svmtrain.mexw64
- Supplementary codes/libsvm-3.20/matlab/libsvmwrite.mexw64
- Supplementary codes/libsvm-3.20/tools/checkdata.py
- Supplementary codes/libsvm-3.20/matlab/svmtrain.mexw64
- Supplementary codes/libsvm-3.20/java/Makefile
- Supplementary codes/libsvm-3.20/matlab/libsvmread.c
- Supplementary codes/libsvm-3.20/svm-toy/gtk/interface.h
- Supplementary codes/libsvm-3.20/matlab/libsvmread.mexw64
- Supplementary codes/libsvm-3.20/svm-toy/gtk/interface.c
- Supplementary codes/libsvm-3.20/svm-toy/windows/svm-toy.cpp
- Supplementary codes/libsvm-3.20/java/svm_scale.java
- Supplementary codes/libsvm-3.20/tools/easy.py
- Supplementary codes/libsvm-3.20/matlab/svmpredict.mexw64
- Supplementary codes/libsvm-3.20/matlab/make.m
- Supplementary codes/libsvm-3.20/svm-toy/gtk/Makefile
- Supplementary codes/ds.mat
