# Supplementary material for: Cross disease analysis of co-functional microRNA pairs on a reconstructed network of disease-gene-microRNA tripartite
Source: BMC Bioinformatics. 2017 Mar 24;18:193. doi: 10.1186/s12859-017-1605-0 (PMC5366146; doi:10.1186/s12859-017-1605-0)
Supplement: Supplementary file 3 — Supplementary codes and data. The matlab codes of our methods and the input datasets. The data can also be downloaded from the following website: https://drive.google.com/open?id=0B6lH3mKdA9CSWDJHaWpnSUlPbGc. (ZIP 3080 kb) [file 12859_2017_1605_MOESM3_ESM.zip › Supplementary codes/ComKerMat.m]

%% this function is to compute the kernel matrixes
function [train_model,test_kernel_matrix]=ComKerMat(ds,ms,train_data,train_label,test_data)
% train_model is the training model;
% test_kernel_matrix is the output kernel_matrix of the testing dataset;
% ds--the similarity matrix of diseases;
% ms--the similarity matrix of miRNAs;
% train_data is the training dataset;
% train_label is the training labels;
% test_data is the testing dataset.
train_disease=train_data(:,1);
train_rna=train_data(:,2);
[L1,a]=size(train_data);
test_disease=test_data(:,1);
test_rna=test_data(:,2);
[L2,a]=size(test_data);
K1=zeros(L1,L1);
K2=zeros(L2,L1);
for i=1:L1
    for j=i:L1
        disease1=train_disease(i,1);
        rna1=train_rna(i,1);
        disease2=train_disease(j,1);
        rna2=train_rna(j,1);
        K1(i,j)=sqrt(ms(rna1,rna2)*ds(disease1,disease2));
        K1(j,i)=K1(i,j);
    end
end
K11=[(1:length(train_disease))',K1];
train_model=svmtrain(train_label,K11,'-t 4 -b 1 -q 1');
for i=1:L2
    for j=1:L1
        K2(i,j)=sqrt(ds(test_disease(i,1),train_disease(j,1))*ms(test_rna(i,1),train_rna(j,1)));
    end
end
test_kernel_matrix=[(1:length(test_disease))',K2];
