# Supplementary material for: Cross disease analysis of co-functional microRNA pairs on a reconstructed network of disease-gene-microRNA tripartite
Source: BMC Bioinformatics. 2017 Mar 24;18:193. doi: 10.1186/s12859-017-1605-0 (PMC5366146; doi:10.1186/s12859-017-1605-0)
Supplement: Supplementary file 3 — Supplementary codes and data. The matlab codes of our methods and the input datasets. The data can also be downloaded from the following website: https://drive.google.com/open?id=0B6lH3mKdA9CSWDJHaWpnSUlPbGc. (ZIP 3080 kb) [file 12859_2017_1605_MOESM3_ESM.zip › Supplementary codes/CoFunScore.m]

%% this function is to compute the co_function score
function [score,P,common_dis]=CoFunScore(RNA_target,Dg_map,pair,disease_miR,miRNA_dis,L1)
% RNA_target is the miRNA targets where the first column is the miRNA ids
% the second column is the miRNA target gene entrez ids
% Dg_map is the diseases and their related genes, where the first column are
% the disease Do ids while the second column are their related genes
% pair is the miRNA pair that composed of two unique miRNAs
% disease_miR and miRNA_dis can be computed with the function 'DMMD.m'
% L1 is the total diseases in the network
% rnas is the miRNAs in the network
% output score stores the cfscores of the miRNA pairs
% output P stores the common genes of the miRNA pairs and their
% possibilities
% set2 is the common diseases that associated with both of the two miRNAs
num=0;
rnas=miRNA_dis(:,1);
for i=1:length(rnas)
    RNAs(i,1)=rnas{i,1};
end
rnas=[];
rnas=RNAs;
for i=1:L1
    dis_mir=disease_miR{i,2};
    index=intersect(dis_mir,pair);
    if length(index)==2
        num=num+1;
    end
end

rna1=pair(1,1);
rna2=pair(1,2);
index1=find(rnas==rna1);
index2=find(rnas==rna2);

dis_set1=miRNA_dis{index1,2};
dis_set2=miRNA_dis{index2,2};
L3=length(dis_set1);
L4=length(dis_set2);
d_genes=[];

disease_sets=intersect(dis_set1,dis_set2);

set1=union(dis_set1,dis_set2);
set2=intersect(dis_set1,dis_set2);

f1=(length(set2)/length(set1))*(length(set2)/L1);
gene1=RNA_target{rna1,2};
gene2=RNA_target{rna2,2};
set3=union(gene1,gene2);
set4=intersect(gene2,gene1);
f2=length(set4)/length(set3);

common_dis=[];
common_gene=[];
for i=1:length(disease_sets)
    dis=disease_sets(i,1);
    dis_gene=Dg_map{dis,3};
    c_g=intersect(dis_gene,set4);
    if length(c_g)>0
        common_dis=[common_dis;dis];
        common_gene=[common_gene;c_g];
    end
end

if length(common_gene)==0
    score=0;
    P=[];
else
    common_gene=unique(common_gene);
    P=zeros(length(common_gene),2);
    
    for i=1:length(common_gene)
        gene=common_gene(i,1);
        P(i,1)=gene(1,1);
        com_dis_num=length(common_dis);
        if com_dis_num==0
            P(i,2)=0;
        else
            gene_num=0;
            for j=1:com_dis_num
                dis=common_dis(j,1);
                dis_gene=Dg_map{dis,3};
                index=find(dis_gene==gene);
                if length(index)==1
                    gene_num=gene_num+1;
                end
            end
            P(i,2)=gene_num/com_dis_num;
        end
    end
    
    P=sortrows(P,-2);
    set5=union(common_gene,set4);
    set6=intersect(common_gene,set4);
    
    
    f3=length(set6)/length(set5);
    score=f1*f2*f3;
end
