# Supplementary material for: Cross disease analysis of co-functional microRNA pairs on a reconstructed network of disease-gene-microRNA tripartite
Source: BMC Bioinformatics. 2017 Mar 24;18:193. doi: 10.1186/s12859-017-1605-0 (PMC5366146; doi:10.1186/s12859-017-1605-0)
Supplement: Supplementary file 3 — Supplementary codes and data. The matlab codes of our methods and the input datasets. The data can also be downloaded from the following website: https://drive.google.com/open?id=0B6lH3mKdA9CSWDJHaWpnSUlPbGc. (ZIP 3080 kb) [file 12859_2017_1605_MOESM3_ESM.zip › Supplementary codes/DMMD.m]

%% this function is to find all the disease related miRNAs and the miRNA associated diseases
function [disease_miR,miRNA_dis]=DMMD(dismir)
d=unique(dismir(:,1));
m=unique(dismir(:,2));
[L1,a]=size(d);
[L2,a]=size(m);
for i=1:L1
    disease=d(i,1);
    index=find(dismir(:,1)==disease);
    disease_miR{i,1}=disease;
    disease_miR{i,2}=dismir(index,2);
    disease_miR{i,3}=length(index);
end

for i=1:L2
    mirna=m(i,1);
    index=find(dismir(:,2)==mirna);
    miRNA_dis{i,1}=mirna;
    miRNA_dis{i,2}=dismir(index,1);
    miRNA_dis{i,3}=length(index);
end
