# Supplementary material for: Cross disease analysis of co-functional microRNA pairs on a reconstructed network of disease-gene-microRNA tripartite
Source: BMC Bioinformatics. 2017 Mar 24;18:193. doi: 10.1186/s12859-017-1605-0 (PMC5366146; doi:10.1186/s12859-017-1605-0)
Supplement: Supplementary file 3 — Supplementary codes and data. The matlab codes of our methods and the input datasets. The data can also be downloaded from the following website: https://drive.google.com/open?id=0B6lH3mKdA9CSWDJHaWpnSUlPbGc. (ZIP 3080 kb) [file 12859_2017_1605_MOESM3_ESM.zip › Supplementary codes/ReadMe.txt]

To run the code, you should download the LibSVM first. Then, adding ComKerMat.m and PreDisRNA.m to you matlab path. The ComKerMat.m is used to compute the training model and the testing kernel matrix, 
while the PreDisRNA.m is the main function.

you can predict a disease related miRNA with this two function according to the following steps:
1. load the samples.mat, ds.mat and ms.mat. The samples.mat contains the five sample pairs such as the positive_miR, positive_hmdd, positive_miRcancer, positive_pool and the negative_expression. 
The ds.mat and ms.mat are the similarity matrixes of the diseases and miRNAs.

2. find the id of the diseases that you want to predict from the Supplemetary file 2. For example the breast cancer with DOID:1612 has the id of 725 in our data source or the prostate cancer 
with DOID:10283 has the id of 2323. then, you can set "test_disease=725" or "test_disease=2323";

3. find the id of the mature miRNAs that you want to predict from the Supplemetary file 2.For example, hsa-miR-21-5p and hsa-miR-16-5p have the id of 20 and 12 respectively. 
Then, you can set "test_RNAs=[20;16]";

4. select a positive sample set for the training dataset. you can select a positive sample set from the above four set with the string of "positive_", or you can construct your own positive samples. 
The negative samples is the "negative_expression". For example you set "positive_samples=positive_pool", 

5. run the function: "[predict_rna,probability]=PreDisRNA(ds,ms,positive_samples,negative_samples,test_disease,test_RNAs)".

6. wait for the outputs(as we run the prediction 100 times, and if the dataset are big, it may be run for several minutes). The predict_rna is the predicted disease-miRNA associations and the 
probability is the corresponding probability of each predicted disease-miRNA associations. Note that, if the probability=1, the associations may appeared in the train samples.

The function will default output no more than 100 predicted associations for single given disease.
----------------------------------------------------------------------------------------------------------------------------------------------------------------------------------------------------
To prioritizing the co-function miRNA pairs, three functions can be used such as the DMMD.m, CoFunScore.m and the CoFunScoreAll.m. The DMMD.m can do the statistics of the diseases related miRNAs and 
the miRNA associated diseases. The CoFunScore.m can compute the cfscore of a given miRNA pair and its potential common target genes with the possibilities while the CoFunScoreAll.m can prioritizing 
all the candidate co-functional miRNAs of a give DRG (disease-miRNA-gene) tripartite network and the co-functional miRNA pairs' potential common target genes. 

The co_function_smaples are the disease_miRNA associations in the four DGR network such as the original Cancer-miRNA-gene DGR network, 
the reconstructed Cancer-miRNA-gene DGR network(with predicted cancer-miRNA associations), the original non_cancer disease-miRNA-gene DGR network 
and the reconstructed non_cancer disease-miRNA-gene DGR network(with predicted non-cancer disease-miRNA associations).

The main function is the CoFunScoreAll.mat. Three inputs are "dis_mir", "RNA_target", "Dg_set" and "t". "dis_mir" is the disease-miRNA association. "RNA_target" is the miRNA targets while "Dg_set" 
is the disease gene sets. "t" is the parameter to determine the smallest number of diseases that associated with the co-function miRNA pairs. We default set the "t" to be 10. Three outputs such as 
"Scores", "Genes", "Disease" are the co-functional miRNA pairs together with their corresponding cfscores, the potential common targets of the corresponding co-functional miRNA pairs with the possibilities 
and the possible associated multi-diseases. You can use the command: "[Scores,Genes,Disease]=CoFunScoreAll1(Cancer_miR,RNA_target,Dg_set,10);" to obtain the Cancer related co-functional miRNA pairs.

The detail of the inputs and outputs can be found in the notes of the source codes.

If you have some problems with these codes, please contact Hui Peng with the email. Email address: Hui.Peng-2@student.uts.edu.au.
