# Supplementary material for: Cross disease analysis of co-functional microRNA pairs on a reconstructed network of disease-gene-microRNA tripartite
Source: BMC Bioinformatics. 2017 Mar 24;18:193. doi: 10.1186/s12859-017-1605-0 (PMC5366146; doi:10.1186/s12859-017-1605-0)
Supplement: Supplementary file 3 — Supplementary codes and data. The matlab codes of our methods and the input datasets. The data can also be downloaded from the following website: https://drive.google.com/open?id=0B6lH3mKdA9CSWDJHaWpnSUlPbGc. (ZIP 3080 kb) [file 12859_2017_1605_MOESM3_ESM.zip › Supplementary codes/CoFunScoreAll.m]

%% this function is to compute all the CoFunScore
function [Scores,Genes,Disease]=CoFunScoreAll(dis_mir,RNA_target,Dg_map,t)
% dis_mir is the disease-miRNA associations, where the first column are the
% diseases and the second column are the miRNAs
% RNA_target is the miRNA targets where the first column is the miRNA ids
% the second column is the miRNA target gene entrez ids
% Dg_map is the diseases and their related genes, where the first column are
% the disease Do ids while the second column are their related genes
% t is the threshold where t is always the average number of diseases
% that the miRNA associated with
[disease_miR,miRNA_dis]=DMMD(dis_mir);
[L1,a]=size(disease_miR);
[L2,a]=size(miRNA_dis);
k=1;
rnas=[];
for i=1:L2
    if miRNA_dis{i,3}>=t
        rnas(k,1)=miRNA_dis{i,1};
        k=k+1;
    end
end
if length(rnas)>0
    Pairs_all=combntns(rnas,2);
    [N,a]=size(Pairs_all);
    m=1;
    for i=1:N
        pair=Pairs_all(i,:);
        [score,gene,diseases]=CoFunScore(RNA_target,Dg_map,pair,disease_miR,miRNA_dis,L1);
        if length(diseases)>=t
            Scores(m,1:2)=pair;
            Scores(m,3)=score;
            Genes{m,2}=score;
            Genes{m,1}=gene;
            Disease{m,1}=diseases;
            Disease{m,2}=score;
            m=m+1;
        end
    end
    
    if length(Scores)==0
        Scores=[];
        Genes=[];
        Disease=[];
    else
        Scores=sortrows(Scores,-3);
        Genes=sortrows(Genes,-2);
        Disease=sortrows(Disease,-2);
    end
else
    Scores=[];
    Genes=[];
    Disease=[];
end
