# Supplementary material for: Cross disease analysis of co-functional microRNA pairs on a reconstructed network of disease-gene-microRNA tripartite
Source: BMC Bioinformatics. 2017 Mar 24;18:193. doi: 10.1186/s12859-017-1605-0 (PMC5366146; doi:10.1186/s12859-017-1605-0)
Supplement: Supplementary file 3 — Supplementary codes and data. The matlab codes of our methods and the input datasets. The data can also be downloaded from the following website: https://drive.google.com/open?id=0B6lH3mKdA9CSWDJHaWpnSUlPbGc. (ZIP 3080 kb) [file 12859_2017_1605_MOESM3_ESM.zip › Supplementary codes/PreDisRNA.m]

%% this function is to predict disease related miRNA
function [predict_rna,probability]=PreDisRNA(ds,ms,positive_samples,negative_samples,test_disease,test_RNAs)
% input: ds--the similarity matrix of diseases;
%        ms--the similarity matrix of miRNAs;
%        positive_samples--the positive samples for training dataset
%        negative_samples--the negative samples for training dataset
%        test_disease--the disease that need to predict its related miRNAs
%        the miRNAs list
% output: predict_rna--predicted disease-miRNA, the first column is the id
% of disease, the second column is the id of miRNA(we default output the top 100 predicted disease-miRNAs)
%         probality--the probalities of the predicted disease-miRNA
%         association

%% creat the testing dataset
% the number of the diseases for test
[L1,a]=size(test_disease);
% the number of miRNAs for test
[L2,a]=size(test_RNAs);
% construct the disease-miRNA pairs
k=1;
for i=1:L1
    for j=1:L2
        dis_miR(k,1:2)=[test_disease(i,1),test_RNAs(j,1)];
        k=k+1;
    end
end
% find the known associations in the training dataset
known_associations_p=intersect(positive_samples,dis_miR,'rows');
known_associations_n=intersect(negative_samples,dis_miR,'rows');
% find the unknknown_associations_pown pairs to construct the testing dataset
known=[known_associations_p;known_associations_n];
test_dataset=setdiff(dis_miR,known,'rows');
[L3,a]=size(test_dataset);
test_label=zeros(L3,1);
labels=zeros(L3,100);
decs=zeros(L3,1);
%% prediction for 100 times as we will select the same number of negative_samples with positve_samples to construct balanced training set
for i=1:100
    [L4,a]=size(negative_samples);
    [L5,a]=size(positive_samples);
    train_positive=positive_samples;
    train_negative=negative_samples(randperm(L4,L5),:);
    label_p(1:L5,1)=1;
    label_n(1:L5,1)=0;
    training_data=[train_positive;train_negative];
    training_label=[label_p;label_n];
    [train_model,test_kernel_matrix]=ComKerMat(ds,ms,training_data,training_label,test_dataset);
    [predict_label_P, accuracy_P, dec_values_P] = svmpredict(test_label, test_kernel_matrix, train_model,' -b 1 -q 1');
    labels(:,i)=predict_label_P;
    decs=decs+dec_values_P(:,1);
end
predict_results=[];
predict_rna=[];
decs=decs/100;
m=1;
for i=1:L3
    s=sum(labels(i,:));
    dec=decs(i,1);
    if s>99
        predict_results(m,1:2)=test_dataset(i,:);
        predict_results(m,3)=dec;
        m=m+1;
    end
end

[N,a]=size(predict_results);
[L6,a]=size(known_associations_p);
if L6==0
    known_pair=[];
    known_probability=[];
else
    known_pair=known_associations_p;
    known_probability(1:L6,1)=1;
end

if N==0
    predict_rnas=[];
    probability=[];
elseif N<=100
    predict_results=sortrows(predict_results,-3);
    predict_rnas=predict_results(:,1:2);
    probability=predict_results(:,3);
else
    predict_results=sortrows(predict_results,-3);
    predict_rnas=predict_results(1:100,1:2);
    probability=predict_results(1:100,3);
end
predict_rna=[known_pair;predict_rnas];
probability=[known_probability;probability];
