# Supplementary material for: Cross disease analysis of co-functional microRNA pairs on a reconstructed network of disease-gene-microRNA tripartite
Source: BMC Bioinformatics. 2017 Mar 24;18:193. doi: 10.1186/s12859-017-1605-0 (PMC5366146; doi:10.1186/s12859-017-1605-0)
Supplement: Supplementary file 3 — Supplementary codes and data. The matlab codes of our methods and the input datasets. The data can also be downloaded from the following website: https://drive.google.com/open?id=0B6lH3mKdA9CSWDJHaWpnSUlPbGc. (ZIP 3080 kb) [file 12859_2017_1605_MOESM3_ESM.zip › Supplementary codes/libsvm-3.20/matlab/make.m]

% This make.m is for MATLAB and OCTAVE under Windows, Mac, and Unix

try
	Type = ver;
	% This part is for OCTAVE
	if(strcmp(Type(1).Name, 'Octave') == 1)
		mex libsvmread.c
		mex libsvmwrite.c
		mex svmtrain.c ../svm.cpp svm_model_matlab.c
		mex svmpredict.c ../svm.cpp svm_model_matlab.c
	% This part is for MATLAB
	% Add -largeArrayDims on 64-bit machines of MATLAB
	else
		mex CFLAGS="\$CFLAGS -std=c99" -largeArrayDims libsvmread.c
		mex CFLAGS="\$CFLAGS -std=c99" -largeArrayDims libsvmwrite.c
		mex CFLAGS="\$CFLAGS -std=c99" -largeArrayDims svmtrain.c ../svm.cpp svm_model_matlab.c
		mex CFLAGS="\$CFLAGS -std=c99" -largeArrayDims svmpredict.c ../svm.cpp svm_model_matlab.c
	end
catch
	fprintf('If make.m fails, please check README about detailed instructions.\n');
end
