# Supplementary material for: Cross disease analysis of co-functional microRNA pairs on a reconstructed network of disease-gene-microRNA tripartite
Source: BMC Bioinformatics. 2017 Mar 24;18:193. doi: 10.1186/s12859-017-1605-0 (PMC5366146; doi:10.1186/s12859-017-1605-0)
Supplement: Supplementary file 4 — Datasets for the comparison of different miRNA-disease association prediction models. This file contains the three datasets that used in three state-of-the-art methods such as RLSMDA, Xu’s method and Jiang’s method.This file can also be downloaded from: https://drive.google.com/open?id=0B6lH3mKdA9CSTkg2OVBPS0ZfVnM. (XLS 157 kb) [file 12859_2017_1605_MOESM4_ESM.xls]

## Sheet: postive samples for RLSMDA
The 1184 disease miRNA associations that adopt for the comparing with Chen's RLSMDA method
disease id in their dataset	disease name	DOID id		miRNA id in their dataset	mIRNA name	mature names			original disease miRNA associations				mapped disease miRNA associations to our dataset
1	Acquired Immunodeficiency Syndrome	DOID:635		1	hsa-mir-217	hsa-miR-217			disease	miRNA			disease	miRNA
2	ACTH-Secreting Pituitary Adenoma	DOID:7004		2	hsa-mir-140	hsa-miR-140-5p			1	50			412	31
3	Adenocarcinoma	DOID:299		3	hsa-mir-520h	hsa-miR-520h			1	192			412	47
4	Adrenocortical Carcinoma	DOID:3948		4	hsa-mir-498	hsa-miR-498			1	251			412	56
5	Alzheimer Disease	DOID:10652		5	hsa-mir-149	hsa-miR-149-5p			2	115			5	1
6	Arrhythmias, Cardiac			6	hsa-mir-34c	hsa-miR-34c-5p			2	23			5	119
7	Arthritis, Rheumatoid	DOID:7148		7	hsa-mir-433	hsa-miR-433-5p			2	149			5	122
8	Asthma	DOID:2841		8	hsa-mir-22	hsa-miR-22-3p			2	73			5	125
9	Astrocytoma	DOID:3069		9	hsa-mir-612	hsa-miR-612			2	128			5	142
10	Autistic Disorder	DOID:12849		10	hsa-mir-379	hsa-miR-379-5p			2	141			5	11
11	Autoimmune Diseases	DOID:2048		11	hsa-mir-206	hsa-miR-206			2	237			5	12
12	Azoospermia	DOID:14227		12	hsa-mir-124	hsa-miR-124-3p			2	109			5	20
13	Barrett Esophagus	DOID:9206		13	hsa-mir-382	hsa-miR-382-5p			3	14			443	275
14	Brain Neoplasms	DOID:1319		14	hsa-mir-193b	hsa-miR-193b-3p			3	120			443	80
15	Breast Neoplasms	DOID:1612		15	hsa-mir-188	hsa-miR-188-5p			3	239			443	81
16	Burkitt Lymphoma	DOID:8584		16	hsa-mir-9	hsa-miR-9-5p			3	98			443	239
17	Carcinoma, Ductal, Breast	DOID:3007		17	hsa-mir-31	hsa-miR-31-5p			3	64			443	240
18	Carcinoma, Embryonal	DOID:3308		18	hsa-mir-33a	hsa-miR-33a-5p			3	33			443	402
19	Carcinoma, Hepatocellular	DOID:684		19	hsa-mir-96	hsa-miR-96-5p			3	61			443	170
20	Carcinoma, Non-Small-Cell Lung	DOID:3908		20	hsa-mir-30b	hsa-miR-30b-5p			3	153			443	48
21	Carcinoma, Renal Cell	DOID:4450		21	hsa-mir-181d	hsa-miR-181d-5p			3	195			443	50
22	Carcinoma, Squamous Cell	DOID:1749		22	hsa-mir-499	hsa-miR-499a-5p			3	93			443	217
23	Cardiomegaly			23	hsa-mir-141	hsa-miR-141-3p			3	67			443	158
24	Cardiomyopathies	DOID:0050700		24	hsa-mir-342	hsa-miR-342-3p			3	252			443	74
25	Cardiomyopathy, Hypertrophic	DOID:11984		25	hsa-mir-127	hsa-miR-127-3p			3	174			443	76
26	Carotid Artery Diseases	DOID:3407		26	hsa-mir-325	hsa-miR-325			3	217			443	152
27	Cerebellar Neoplasms	DOID:4205		27	hsa-mir-20a	hsa-miR-20a-5p			3	224			443	162
28	Cholangiocarcinoma	DOID:4947		28	hsa-mir-376b	hsa-miR-376b			3	201			443	157
29	Colonic Neoplasms	DOID:219		29	hsa-mir-331	hsa-miR-331-3p			3	53			443	79
30	Colorectal Neoplasms	DOID:9256		30	hsa-mir-600	hsa-miR-600			3	234			443	82
31	Coronary Artery Disease	DOID:3393		31	hsa-mir-224	hsa-miR-224-5p			3	157			443	95
32	Dementia	DOID:1307		32	hsa-mir-26b	hsa-miR-26b-5p			3	231			443	40
33	Dermatitis, Atopic	DOID:3310		33	hsa-mir-449b	hsa-miR-449b-5p			4	115			461	1
34	Diabetes Mellitus	DOID:9351		34	hsa-mir-320	hsa-miR-320a			4	107			461	3
35	Diabetes Mellitus, Type 2	DOID:9352		35	hsa-mir-18a	hsa-miR-18a-5p			4	159			461	5
36	Diabetic Nephropathies	DOID:9743		36	hsa-mir-629	hsa-miR-629-5p			4	43			461	6
37	Digestive System Neoplasms	DOID:3119		37	hsa-mir-363	hsa-miR-363-3p			4	208			461	45
38	Down Syndrome	DOID:14250		38	hsa-mir-622	hsa-miR-622			4	122			461	160
39	Eczema	DOID:2723		39	hsa-mir-455	hsa-miR-455-5p			4	135			461	100
40	Endometriosis	DOID:289		40	hsa-mir-495	hsa-miR-495-3p			4	213			461	108
41	Endomyocardial Fibrosis	DOID:12932		41	hsa-mir-518b	hsa-miR-518b			4	270			461	134
42	Esophageal Neoplasms	DOID:5041		42	hsa-mir-520c	hsa-miR-520c-3p			4	244			461	110
43	Focal Epithelial Hyperplasia	DOID:5362		43	hsa-let-7d	hsa-let-7d-5p			4	60			461	111
44	Fragile X Syndrome	DOID:14261		44	hsa-mir-523	hsa-miR-523-3p			4	254			461	112
45	Gastrointestinal Neoplasms	DOID:3119		45	hsa-mir-660	hsa-miR-660-5p			4	230			461	114
46	Glioblastoma	DOID:3068		46	hsa-mir-561	hsa-miR-561-3p			4	156			461	115
47	Glioma	DOID:5076		47	hsa-mir-200b	hsa-miR-200b-3p			4	52			461	63
48	Hamartoma Syndrome, Multiple	DOID:6457		48	hsa-mir-197	hsa-miR-197-3p			4	149			461	122
49	Head and Neck Neoplasms	DOID:11934		49	hsa-mir-491	hsa-miR-491-5p			4	73			461	125
50	Hearing Loss			50	hsa-mir-29a	hsa-miR-29a-3p			4	83			461	139
51	Heart Defects, Congenital	DOID:1682		51	hsa-let-7g	hsa-let-7g-5p			4	196			461	60
52	Heart Diseases	DOID:114		52	hsa-mir-139	hsa-miR-139-5p			4	67			461	158
53	Heart Failure	DOID:6000		53	hsa-mir-203	hsa-miR-203a-3p			4	214			461	101
54	Hematologic Neoplasms	DOID:2531		54	hsa-mir-190	hsa-miR-190a-5p			4	237			461	12
55	Hepatitis	DOID:2237		55	hsa-mir-652	hsa-miR-652-3p			4	160			461	13
56	Hepatitis B	DOID:2043		56	hsa-mir-421	hsa-miR-421			4	181			461	53
57	Hepatitis C	DOID:1883		57	hsa-mir-221	hsa-miR-221-3p			4	217			461	152
58	Hepatitis, Chronic	DOID:1883		58	hsa-mir-638	hsa-miR-638			4	136			461	54
59	Hodgkin Disease	DOID:8567		59	hsa-mir-153	hsa-miR-153-3p			4	47			461	97
60	Hyperglycemia	DOID:4195		60	hsa-mir-132	hsa-miR-132-3p			4	201			461	157
61	Hypertension	DOID:10763		61	hsa-mir-99b	hsa-miR-99b-5p			4	53			461	79
62	Hypertrophy			62	hsa-mir-19a	hsa-miR-19a-3p			4	234			461	82
63	leukaemia	DOID:1240		63	hsa-mir-92a	hsa-miR-92a-3p			4	108			461	94
64	Leukemia	DOID:1240		64	hsa-mir-449a	hsa-miR-449a			4	114			461	102
65	Leukemia, B-Cell			65	hsa-mir-516a	hsa-miR-516a-5p			4	173			461	30
66	Leukemia, Lymphocytic, Chronic, B-Cell	DOID:1040		66	hsa-mir-302d	hsa-miR-302d-3p			4	268			461	169
67	Leukemia, Myeloid	DOID:8692		67	hsa-mir-155	hsa-miR-155-5p			4	182			461	449
68	Leukemia, Myeloid, Acute	DOID:9119		68	hsa-mir-373	hsa-miR-373-3p			4	205			461	32
69	Leukemia, Myeloid, Chronic-Phase	DOID:8552		69	hsa-mir-101	hsa-miR-101-3p			4	263			461	225
70	Leukemia, Promyelocytic, Acute	DOID:0060318		70	hsa-mir-525	hsa-miR-525-5p			4	209			461	199
71	Leukemia-Lymphoma, Adult T-Cell	DOID:0050523		71	hsa-mir-25	hsa-miR-25-3p			4	139			461	200
72	Lipid Metabolism Disorders	DOID:3146		72	hsa-mir-451	hsa-miR-451a			4	242			461	188
73	Liver Cirrhosis	DOID:5082		73	hsa-mir-145	hsa-miR-145-5p			4	222			461	234
74	Liver Diseases	DOID:409		74	hsa-mir-302a	hsa-miR-302a-3p			4	64			461	240
75	Liver Diseases, Alcoholic	DOID:409		75	hsa-mir-346	hsa-miR-346			4	33			461	402
76	Long QT Syndrome	DOID:2843		76	hsa-mir-507	hsa-miR-507			4	241			461	254
77	Lung Neoplasms	DOID:1324		77	hsa-mir-658	hsa-miR-658			4	49			461	263
78	Lupus Vulgaris	DOID:5380		78	hsa-mir-211	hsa-miR-211-5p			4	199			461	65
79	Lymphoma	DOID:0060058		79	hsa-mir-550	hsa-miR-550a-5p			5	179			24	52
80	Lymphoma, B-Cell	DOID:707		80	hsa-mir-516b	hsa-miR-516b-5p			5	50			24	31
81	Lymphoma, Large B-Cell, Diffuse	DOID:0050745		81	hsa-mir-142	hsa-miR-142-5p			5	192			24	47
82	Lymphoma, Mantle-Cell	DOID:0050746		82	hsa-mir-486	hsa-miR-486-5p			5	122			24	160
83	Lymphoma, Primary Effusion			83	hsa-mir-146a	hsa-miR-146a-5p			5	83			24	139
84	Lymphoproliferative Disorders			84	hsa-mir-539	hsa-miR-539-5p			5	160			24	13
85	Marek Disease			85	hsa-mir-93	hsa-miR-93-5p			5	27			24	19
86	Medulloblastoma	DOID:0050902		86	hsa-mir-216b	hsa-miR-216b-5p			7	83			2452	139
87	Melanoma	DOID:1909		87	hsa-mir-20b	hsa-miR-20b-5p			8	196			602	60
88	Multiple Myeloma	DOID:9538		88	hsa-mir-596	hsa-miR-596			8	204			602	219
89	Muscular Disorders, Atrophic			89	hsa-let-7i	hsa-let-7i			8	151			602	126
90	Muscular Dystrophies	DOID:9884		90	hsa-mir-557	hsa-miR-557			9	257			604	72
91	Musculoskeletal Abnormalities			91	hsa-mir-494	hsa-miR-494-5p			9	109			604	20
92	Myelodysplastic Syndromes	DOID:0050908		92	hsa-mir-30c	hsa-miR-30c-5p			9	57			604	93
93	Myeloproliferative Disorders	DOID:4960		93	hsa-mir-151	hsa-miR-151a-3p			10	195			623	50
94	Myocardial Infarction	DOID:5844		94	hsa-mir-371	hsa-miR-371a-3p			10	122			623	160
95	Myocardial Ischemia			95	hsa-mir-431	hsa-miR-431-5p			10	175			623	59
96	Myocardial Reperfusion Injury			96	hsa-mir-302c	hsa-miR-302c-3p			10	60			623	111
97	Myotonic Dystrophy	DOID:11722		97	hsa-mir-181c	hsa-miR-181c-5p			10	2			623	117
98	Nasopharyngeal Neoplasms	DOID:9261		98	hsa-mir-429	hsa-miR-429			10	83			623	139
99	Neoplasms			99	hsa-mir-381	hsa-miR-381-3p			10	164			623	265
100	Neoplasms, Germ Cell and Embryonal	DOID:3095		100	hsa-mir-297	hsa-miR-297			10	204			623	219
101	Nervous System Diseases	DOID:863		101	hsa-mir-642	hsa-miR-642a-5p			10	141			623	11
102	Neuroblastoma	DOID:769		102	hsa-mir-10a	hsa-miR-10a-5p			10	214			623	101
103	Neurodegenerative Diseases	DOID:1289		103	hsa-mir-518c	hsa-miR-518c-3p			10	21			623	277
104	Neutropenia	DOID:1227		104	hsa-mir-34b	hsa-miR-34b-5p			10	14			623	275
105	Obesity	DOID:9970		105	hsa-mir-521	hsa-miR-521			10	109			623	20
106	Osteoarthritis	DOID:8398		106	hsa-mir-136	hsa-miR-136-5p			10	137			623	85
107	Ovarian Neoplasms	DOID:2394		107	hsa-let-7b	hsa-let-7b-5p			10	113			623	22
108	Pancreatic Neoplasms	DOID:1793		108	hsa-mir-222	hsa-miR-222-3p			10	114			623	102
109	Papilary thyroid carcinoma	DOID:3969		109	hsa-mir-21	hsa-miR-21-5p			10	245			623	29
110	Parkinson Disease	DOID:14330		110	hsa-mir-377	hsa-miR-377-3p			10	37			623	179
111	Pituitary Neoplasms	DOID:1785		111	hsa-mir-184	hsa-miR-184			10	99			623	204
112	Polycystic Kidney Diseases	DOID:898		112	hsa-mir-10b	hsa-miR-10b-5p			10	95			623	242
113	Polycythemia Vera	DOID:8997		113	hsa-mir-23a	hsa-miR-23a-3p			10	259			623	270
114	Precursor B-Cell Lymphoblastic Leukemia-Lymphoma	DOID:7061		114	hsa-mir-23b	hsa-miR-23b-3p			10	241			623	254
115	Precursor Cell Lymphoblastic Leukemia-Lymphoma	DOID:9952		115	hsa-let-7a	hsa-let-7a-5p			10	84			623	329
116	Pre-Eclampsia	DOID:10591		116	hsa-mir-33b	hsa-miR-33b-5p			10	79			623	355
117	Prostatic Neoplasms	DOID:10283		117	hsa-mir-769	hsa-miR-769-5p			10	207			623	361
118	Psoriasis	DOID:8893		118	hsa-mir-367	hsa-miR-367-3p			10	55			623	398
119	Rectal Neoplasms	DOID:1984		119	hsa-mir-154	hsa-miR-154-5p			10	166			623	401
120	Renal Insufficiency	DOID:1074		120	hsa-mir-204	hsa-miR-204-5p			10	199			623	65
121	Reperfusion Injury			121	hsa-mir-515	hsa-miR-515-5p			10	63			623	38
122	Retinal Degeneration	DOID:8466		122	hsa-mir-106b	hsa-miR-106b-5p			10	85			623	39
123	Retinal Neovascularization			123	hsa-mir-300	hsa-miR-300			10	231			623	40
124	Rhabdomyosarcoma	DOID:3247		124	hsa-mir-199a	hsa-miR-199a-5p			11	237			625	12
125	RNA Virus Infections			125	hsa-mir-520d	hsa-miR-520d			12	160			643	13
126	Salivary Gland Neoplasms	DOID:8850		126	hsa-mir-128b	hsa-miR-128-2-5p			12	35			643	15
127	Sarcoma, Kaposi	DOID:8632		127	hsa-mir-520b	hsa-miR-520b			12	62			643	17
128	Schizophrenia	DOID:5419		128	hsa-mir-150	hsa-miR-150-5p			12	265			643	18
129	Skin Neoplasms	DOID:4159		129	hsa-mir-337	hsa-miR-337-3p			12	27			643	19
130	Stomach Neoplasms	DOID:10534		130	hsa-mir-520e	hsa-miR-520e			12	74			643	163
131	Testicular Neoplasms	DOID:2998		131	hsa-mir-487b	hsa-miR-487b-5p			12	94			643	193
132	Thyroid Neoplasms	DOID:1781		132	hsa-mir-26a	hsa-miR-26a-5p			12	250			643	194
133	Tongue Neoplasms	DOID:8649		133	hsa-mir-215	hsa-miR-215-5p			12	68			643	197
134	Tourette Syndrome	DOID:11119		134	hsa-mir-514	hsa-miR-514a-3p			12	253			643	206
135	Urinary Bladder Neoplasms	DOID:11054		135	hsa-mir-1	hsa-miR-1-3p			12	49			643	263
136	Uterine Cervical Neoplasms	DOID:4362		136	hsa-mir-196a	hsa-miR-196a-5p			12	63			643	38
137	Waldenstrom Macroglobulinemia	DOID:9080		137	hsa-mir-212	hsa-miR-212-3p			13	149			38	122
				138	hsa-mir-452	hsa-miR-452-5p			13	136			38	54
				139	hsa-mir-376a	hsa-miR-376a-3p			14	109			715	20
				140	hsa-mir-448	hsa-miR-448			14	108			715	94
				141	hsa-mir-15a	hsa-miR-15a-5p			14	16			715	130
				142	hsa-mir-510	hsa-miR-510-5p			14	256			715	336
				143	hsa-mir-219	hsa-miR-219a-5p			15	109			725	20
				144	hsa-mir-122	hsa-miR-122-5p			15	108			725	94
				145	hsa-mir-659	hsa-miR-659-3p			15	16			725	130
				146	hsa-mir-520a	hsa-miR-520a-3p			15	115			725	1
				147	hsa-mir-497	hsa-miR-497-5p			15	43			725	6
				148	hsa-mir-423	hsa-miR-423-3p			15	235			725	10
				149	hsa-mir-143	hsa-miR-143-3p			15	112			725	68
				150	hsa-mir-323	hsa-miR-323a-3p			15	171			725	132
				151	hsa-mir-152	hsa-miR-152-5p			15	213			725	108
				152	hsa-mir-526a	hsa-miR-526a			15	25			725	136
				153	hsa-mir-103	hsa-miR-103a-3p			15	60			725	111
				154	hsa-mir-330	hsa-miR-330-3p			15	149			725	122
				155	hsa-let-7e	hsa-let-7e-5p			15	73			725	125
				156	hsa-mir-137	hsa-miR-137			15	83			725	139
				157	hsa-mir-223	hsa-miR-223-3p			15	164			725	265
				158	hsa-mir-34a	hsa-miR-34a-5p			15	67			725	158
				159	hsa-let-7c	hsa-let-7c-5p			15	141			725	11
				160	hsa-mir-17	hsa-miR-17-5p			15	160			725	13
				161	hsa-mir-133b	hsa-miR-133b			15	257			725	72
				162	hsa-mir-602	hsa-miR-602			15	11			725	155
				163	hsa-mir-181a	hsa-miR-181a-5p			15	27			725	19
				164	hsa-mir-146b	hsa-miR-146b-5p			15	192			725	47
				165	hsa-mir-501	hsa-miR-501-5p			15	158			725	69
				166	hsa-mir-663	hsa-miR-663a			15	104			725	164
				167	hsa-mir-575	hsa-miR-575			15	6			725	166
				168	hsa-mir-296	hsa-miR-296-5p			15	224			725	162
				169	hsa-mir-186	hsa-miR-186-5p			15	47			725	97
				170	hsa-mir-370	hsa-miR-370-5p			15	201			725	157
				171	hsa-mir-125a	hsa-miR-125a-5p			15	23			725	119
				172	hsa-mir-488	hsa-miR-488-5p			15	98			725	239
				173	hsa-mir-28	hsa-miR-28-5p			15	239			725	81
				174	hsa-mir-183	hsa-miR-183-5p			15	234			725	82
				175	hsa-mir-129	hsa-miR-129-5p			15	168			725	171
				176	hsa-mir-520f	hsa-miR-520f-5p			15	135			725	100
				177	hsa-mir-196b	hsa-miR-196b-5p			15	254			725	112
				178	hsa-mir-195	hsa-miR-195-5p			15	59			725	128
				179	hsa-mir-107	hsa-miR-107			15	218			725	224
				180	hsa-mir-611	hsa-miR-611			15	153			725	48
				181	hsa-mir-192	hsa-miR-192-5p			15	122			725	160
				182	hsa-mir-301b	hsa-miR-301b-3p			15	71			725	25
				183	hsa-mir-208	hsa-miR-208a-3p			15	85			725	39
				184	hsa-mir-409	hsa-miR-409-5p			15	143			725	92
				185	hsa-mir-453	hsa-miR-323b-5p			15	194			725	218
				186	hsa-mir-185	hsa-miR-185-5p			15	217			725	152
				187	hsa-mir-378	hsa-miR-378a-5p			15	133			725	88
				188	hsa-mir-542	hsa-miR-542-5p			15	212			725	223
				189	hsa-mir-130b	hsa-miR-130b-3p			15	124			725	57
				190	hsa-mir-302b	hsa-miR-302b-3p			15	233			725	87
				191	hsa-mir-208b	hsa-miR-208b-5p			15	93			725	217
				192	hsa-mir-29b	hsa-miR-29b-3p			15	20			725	104
				193	hsa-mir-583	hsa-miR-583			15	266			725	62
				194	hsa-mir-135b	hsa-miR-135b-5p			15	172			725	259
				195	hsa-mir-106a	hsa-miR-106a-5p			15	74			725	163
				196	hsa-mir-148a	hsa-miR-148a-3p			15	190			725	183
				197	hsa-mir-340	hsa-miR-340-5p			15	96			725	185
				198	hsa-mir-615	hsa-miR-615-3p			15	66			725	186
				199	hsa-mir-7	hsa-miR-7-5p			15	118			725	187
				200	hsa-mir-654	hsa-miR-654-5p			15	229			725	91
				201	hsa-mir-200c	hsa-miR-200c-3p			15	253			725	206
				202	hsa-mir-662	hsa-miR-662			15	35			725	15
				203	hsa-mir-601	hsa-miR-601			15	62			725	17
				204	hsa-mir-148b	hsa-miR-148b-3p			15	265			725	18
				205	hsa-mir-30a	hsa-miR-30a-5p			15	34			725	156
				206	hsa-mir-324	hsa-miR-324-5p			15	102			725	67
				207	hsa-mir-598	hsa-miR-598-5p			15	5			725	141
				208	hsa-mir-100	hsa-miR-100-5p			15	136			725	54
				209	hsa-mir-375	hsa-miR-375			15	120			725	80
				210	hsa-mir-520g	hsa-miR-520g-5p			15	57			725	93
				211	hsa-mir-299	hsa-miR-299-3p			15	50			725	31
				212	hsa-mir-338	hsa-miR-338-3p			15	92			725	61
				213	hsa-mir-125b	hsa-miR-125b-5p			15	72			725	246
				214	hsa-mir-15b	hsa-miR-15b-5p			15	185			725	521
				215	hsa-mir-30e	hsa-miR-30e-5p			15	22			725	313
				216	hsa-mir-128a	hsa-miR-128-3p			15	142			725	325
				217	hsa-mir-194	hsa-miR-194-5p			15	65			725	311
				218	hsa-mir-339	hsa-miR-339-5p			15	80			725	304
				219	hsa-mir-500	hsa-miR-500a-5p			15	199			725	65
				220	hsa-mir-32	hsa-miR-32-5p			15	87			725	237
				221	hsa-mir-220				16	67			68	158
				222	hsa-mir-424	hsa-miR-424-5p			16	83			68	139
				223	hsa-mir-134	hsa-miR-134-5p			17	109			1094	20
				224	hsa-mir-200a	hsa-miR-200a-3p			18	190			1126	183
				225	hsa-mir-608	hsa-miR-608			19	155			1436	8
				226	hsa-mir-18b	hsa-miR-18b-5p			19	144			1436	106
				227	hsa-mir-328	hsa-miR-328-5p			19	171			1436	132
				228	hsa-mir-512	hsa-miR-512-5p			19	160			1436	13
				229	hsa-mir-218	hsa-miR-218-5p			19	35			1436	15
				230	hsa-mir-135a	hsa-miR-135a-5p			19	226			1436	236
				231	hsa-mir-95	hsa-miR-95-5p			19	178			1436	153
				232	hsa-mir-532	hsa-miR-532-5p			19	124			1436	57
				233	hsa-mir-214	hsa-miR-214-3p			19	62			1436	17
				234	hsa-mir-210	hsa-miR-210-5p			19	265			1436	18
				235	hsa-let-7f	hsa-let-7f-5p			19	224			1436	162
				236	hsa-mir-365	hsa-miR-365a-3p			19	27			1436	19
				237	hsa-mir-16	hsa-miR-16-5p			19	87			1436	237
				238	hsa-mir-216a	hsa-miR-216a-5p			19	31			1436	96
				239	hsa-mir-205	hsa-miR-205-5p			19	63			1436	38
				240	hsa-mir-144	hsa-miR-144-3p			19	256			1436	336
				241	hsa-mir-484	hsa-miR-484			19	61			1436	170
				242	hsa-mir-376c	hsa-miR-376c-3p			19	109			1436	20
				243	hsa-mir-99a	hsa-miR-99a-5p			19	25			1436	136
				244	hsa-mir-130a	hsa-miR-130a-3p			19	47			1436	97
				245	hsa-mir-27a	hsa-miR-27a-3p			19	158			1436	69
				246	hsa-mir-27b	hsa-miR-27b-3p			19	135			1436	100
				247	hsa-mir-526b	hsa-miR-526b-5p			19	69			1436	46
				248	hsa-mir-454	hsa-miR-454-3p			19	213			1436	108
				249	hsa-mir-362	hsa-miR-362-5p			19	83			1436	139
				250	hsa-mir-372	hsa-miR-372-5p			19	157			1436	95
				251	hsa-mir-198	hsa-miR-198			19	208			1436	45
				252	hsa-mir-182	hsa-miR-182-5p			19	195			1436	50
				253	hsa-mir-383	hsa-miR-383-5p			19	102			1436	67
				254	hsa-mir-133a	hsa-miR-133a-5p			19	73			1436	125
				255	hsa-mir-98	hsa-miR-98-5p			19	251			1436	56
				256	hsa-mir-92b	hsa-miR-92b-3p			19	53			1436	79
				257	hsa-mir-181b	hsa-miR-181b-5p			19	57			1436	93
				258	hsa-mir-24	hsa-miR-24-3p			19	108			1436	94
				259	hsa-mir-432	hsa-miR-432-5p			20	239			2012	81
				260	hsa-mir-637	hsa-miR-637			20	109			2012	20
				261	hsa-mir-657	hsa-miR-657			21	23			2410	119
				262	hsa-mir-411	hsa-miR-411-5p			21	67			2410	158
				263	hsa-mir-335	hsa-miR-335-5p			21	237			2410	12
				264	hsa-mir-29c	hsa-miR-29c-3p			21	47			2410	97
				265	hsa-mir-19b	hsa-miR-19b-3p			21	201			2410	157
				266	hsa-mir-30d	hsa-miR-30d-5p			21	234			2410	82
				267	hsa-mir-187	hsa-miR-187-3p			21	31			2410	96
				268	hsa-mir-301a	hsa-miR-301a-3p			21	37			2410	179
				269	hsa-mir-199b	hsa-miR-199b-5p			21	98			2410	239
				270	hsa-mir-126	hsa-miR-126-3p			21	138			2410	247
				271	hsa-mir-191	hsa-miR-191-5p			21	134			2410	326
									22	78			2584	84
									24	109			769	20
									25	135			1512	100
									25	254			1512	112
									25	128			1512	142
									25	257			1512	72
									25	178			1512	153
									25	124			1512	57
									25	183			1512	58
									25	233			1512	87
									25	113			1512	22
									25	114			1512	102
									25	258			1512	24
									25	109			1512	20
									26	57			771	93
									26	108			771	94
									27	250			798	194
									27	68			798	197
									28	23			832	119
									28	47			832	97
									28	109			832	20
									29	115			903	1
									29	107			903	3
									29	159			903	5
									29	43			903	6
									29	155			903	8
									29	235			903	10
									29	51			903	98
									29	195			903	50
									29	179			903	52
									29	25			903	136
									29	126			903	159
									29	60			903	111
									29	23			903	119
									29	149			903	122
									29	73			903	125
									29	67			903	158
									29	160			903	13
									29	35			903	15
									29	271			903	129
									29	62			903	17
									29	265			903	18
									29	47			903	97
									29	27			903	19
									29	109			903	20
									29	57			903	93
									29	157			903	95
									29	258			903	24
									29	192			903	47
									29	92			903	61
									29	220			903	35
									29	158			903	69
									29	63			903	38
									29	69			903	46
									29	181			903	53
									29	4			903	279
									29	270			903	134
									30	149			909	122
									30	73			909	125
									30	230			909	114
									30	194			909	218
									30	160			909	13
									30	174			909	76
									30	35			909	15
									30	27			909	19
									30	17			909	34
									30	256			909	336
									30	257			909	72
									30	53			909	79
									30	109			909	20
									31	135			984	100
									32	145			1027	409
									33	213			610	108
									33	109			610	20
									34	209			1051	199
									35	83			2718	139
									36	110			1056	201
									37	115			1319	1
									37	107			1319	3
									37	159			1319	5
									37	43			1319	6
									37	155			1319	8
									37	235			1319	10
									37	51			1319	98
									38	67			121	158
									39	83			1040	139
									40	208			1147	45
									40	135			1147	100
									40	171			1147	132
									40	213			1147	108
									40	270			1147	134
									40	23			1147	119
									40	81			1147	120
									40	149			1147	122
									40	73			1147	125
									40	128			1147	142
									40	217			1147	152
									40	177			1147	231
									40	224			1147	162
									40	47			1147	97
									40	27			1147	19
									40	157			1147	95
									40	264			1147	161
									40	6			1147	166
									40	236			1147	180
									40	222			1147	234
									40	243			1147	44
									40	61			1147	170
									41	183			1149	58
									42	109			1181	20
									43	109			1272	20
									44	223			1281	137
									45	72			1319	246
									46	109			1352	20
									46	12			1352	107
									46	156			1352	115
									46	72			1352	246
									47	164			1873	265
									47	214			1873	101
									47	163			1873	71
									47	257			1873	72
									47	109			1873	20
									48	62			100	17
									48	109			100	20
									49	115			1394	1
									49	107			1394	3
									49	159			1394	5
									49	43			1394	6
									49	155			1394	8
									49	235			1394	10
									49	51			1394	98
									49	135			1394	100
									49	189			1394	173
									49	254			1394	112
									49	81			1394	120
									49	164			1394	265
									49	67			1394	158
									49	163			1394	71
									49	257			1394	72
									49	21			1394	277
									49	35			1394	15
									49	226			1394	236
									49	14			1394	275
									49	239			1394	81
									49	109			1394	20
									49	57			1394	93
									49	264			1394	161
									49	39			1394	328
									49	49			1394	263
									49	22			1394	313
									49	141			1394	11
									51	135			948	100
									52	109			1400	20
									53	115			964	1
									53	107			964	3
									53	159			964	5
									53	43			964	6
									53	155			964	8
									53	235			964	10
									53	122			964	160
									53	179			964	52
									53	112			964	68
									53	135			964	100
									53	171			964	132
									53	270			964	134
									53	175			964	59
									53	244			964	110
									53	189			964	173
									53	60			964	111
									53	230			964	114
									53	106			964	138
									53	196			964	60
									53	128			964	142
									53	237			964	12
									53	160			964	13
									53	163			964	71
									53	252			964	74
									53	169			964	148
									53	181			964	53
									53	178			964	153
									53	136			964	54
									53	269			964	78
									53	201			964	157
									53	265			964	18
									53	120			964	80
									53	239			964	81
									53	183			964	58
									53	109			964	20
									53	234			964	82
									53	78			964	84
									53	137			964	85
									53	133			964	88
									53	229			964	91
									53	8			964	21
									53	114			964	102
									53	258			964	24
									53	132			964	26
									53	245			964	29
									53	173			964	30
									53	168			964	171
									53	100			964	458
									53	211			964	168
									53	50			964	31
									53	192			964	47
									53	123			964	435
									53	74			964	163
									53	190			964	183
									53	96			964	185
									53	205			964	32
									53	20			964	104
									53	92			964	61
									53	215			964	174
									53	220			964	35
									53	34			964	156
									53	26			964	227
									53	154			964	209
									53	29			964	220
									53	218			964	224
									53	197			964	207
									53	24			964	212
									53	104			964	164
									53	236			964	180
									53	118			964	187
									53	250			964	194
									53	68			964	197
									53	110			964	201
									53	99			964	204
									53	13			964	205
									53	148			964	233
									53	70			964	289
									53	152			964	293
									53	247			964	287
									53	255			964	43
									53	254			964	112
									53	161			964	226
									53	222			964	234
									53	98			964	239
									53	138			964	247
									53	259			964	270
									53	91			964	272
									53	147			964	276
									53	22			964	313
									53	219			964	314
									53	228			964	278
									53	76			964	322
									53	121			964	281
									53	146			964	286
									53	127			964	291
									53	42			964	295
									53	130			964	280
									53	176			964	284
									53	210			964	303
									53	3			964	307
									53	44			964	290
									54	160			1406	13
									54	35			1406	15
									54	62			1406	17
									54	265			1406	18
									54	27			1406	19
									54	63			1406	38
									55	144			1434	106
									56	83			1430	139
									56	141			1430	11
									56	163			1430	71
									56	257			1430	72
									56	224			1430	162
									56	47			1430	97
									56	201			1430	157
									57	144			1431	106
									57	135			1431	100
									57	136			1431	54
									57	177			1431	231
									57	124			1431	57
									57	168			1431	171
									57	205			1431	32
									57	20			1431	104
									57	92			1431	61
									57	266			1431	62
									57	95			1431	242
									57	140			1431	238
									58	270			1431	134
									58	149			1431	122
									58	73			1431	125
									58	214			1431	101
									58	252			1431	74
									58	124			1431	57
									58	269			1431	78
									58	31			1431	96
									58	173			1431	30
									58	24			1431	212
									58	250			1431	194
									58	242			1431	188
									59	67			188	158
									59	19			188	42
									59	216			188	109
									59	126			188	159
									59	237			188	12
									59	160			188	13
									59	35			188	15
									59	62			188	17
									59	265			188	18
									59	27			188	19
									59	109			188	20
									59	258			188	24
									59	63			188	38
									59	115			188	1
									59	16			188	130
									60	57			1486	93
									61	135			1506	100
									61	254			1506	112
									61	67			1506	158
									61	191			1506	451
									63	141			1690	11
									63	237			1690	12
									64	141			1690	11
									64	237			1690	12
									64	171			1690	132
									64	163			1690	71
									64	269			1690	78
									64	218			1690	224
									64	187			1690	202
									64	248			1690	425
									64	167			1690	348
									64	45			1690	410
									64	166			1690	401
									64	177			1690	231
									66	83			870	139
									66	164			870	265
									66	67			870	158
									66	141			870	11
									66	214			870	101
									66	237			870	12
									66	163			870	71
									66	267			870	77
									66	178			870	153
									66	11			870	155
									66	57			870	93
									66	157			870	95
									66	114			870	102
									66	258			870	24
									66	246			870	103
									66	50			870	31
									66	192			870	47
									66	264			870	161
									66	8			870	21
									66	122			870	160
									66	63			870	38
									67	160			1925	13
									67	35			1925	15
									67	62			1925	17
									67	265			1925	18
									67	27			1925	19
									67	63			1925	38
									68	25			436	136
									68	119			436	144
									68	211			436	168
									68	150			436	214
									68	170			436	191
									68	163			436	71
									68	97			436	73
									68	21			436	277
									68	213			436	108
									68	270			436	134
									68	160			436	13
									68	27			436	19
									68	31			436	96
									68	192			436	47
									68	104			436	164
									68	13			436	205
									69	102			873	67
									71	160			463	13
									71	35			463	15
									71	62			463	17
									71	265			463	18
									71	27			463	19
									71	63			463	38
									72	144			1704	106
									73	109			1717	20
									74	141			1718	11
									75	137			1718	85
									76	254			1724	112
									77	115			1728	1
									77	107			1728	3
									77	159			1728	5
									77	43			1728	6
									77	155			1728	8
									77	235			1728	10
									77	51			1728	98
									77	69			1728	46
									77	195			1728	50
									77	12			1728	107
									77	171			1728	132
									77	213			1728	108
									77	270			1728	134
									77	126			1728	159
									77	60			1728	111
									77	2			1728	117
									77	149			1728	122
									77	73			1728	125
									77	83			1728	139
									77	164			1728	265
									77	128			1728	142
									77	67			1728	158
									77	160			1728	13
									77	97			1728	73
									77	174			1728	76
									77	35			1728	15
									77	271			1728	129
									77	181			1728	53
									77	48			1728	55
									77	251			1728	56
									77	124			1728	57
									77	269			1728	78
									77	62			1728	17
									77	265			1728	18
									77	53			1728	79
									77	239			1728	81
									77	27			1728	19
									77	109			1728	20
									77	234			1728	82
									77	137			1728	85
									77	233			1728	87
									77	238			1728	89
									77	86			1728	450
									77	229			1728	91
									77	143			1728	92
									77	157			1728	95
									77	31			1728	96
									77	258			1728	24
									77	132			1728	26
									77	246			1728	103
									77	50			1728	31
									77	192			1728	47
									77	264			1728	161
									77	205			1728	32
									77	20			1728	104
									77	92			1728	61
									77	266			1728	62
									77	215			1728	174
									77	220			1728	35
									77	18			1728	37
									77	116			1728	386
									77	158			1728	69
									77	104			1728	164
									77	6			1728	166
									77	16			1728	130
									77	63			1728	38
									77	231			1728	40
									77	135			1728	100
									77	136			1728	54
									77	81			1728	120
									78	115			1737	1
									78	155			1737	8
									78	189			1737	173
									78	223			1737	137
									78	81			1737	120
									78	83			1737	139
									78	128			1737	142
									78	111			1737	146
									78	186			1737	147
									78	178			1737	153
									78	48			1737	55
									78	251			1737	56
									78	201			1737	157
									78	191			1737	451
									78	234			1737	82
									78	157			1737	95
									78	113			1737	22
									78	168			1737	171
									78	205			1737	32
									78	266			1737	62
									78	206			1737	221
									78	75			1737	229
									78	236			1737	180
									78	148			1737	233
									78	7			1737	243
									78	241			1737	254
									78	82			1737	257
									78	91			1737	272
									78	219			1737	314
									78	65			1737	311
									78	80			1737	304
									78	41			1737	292
									78	103			1737	297
									78	90			1737	337
									78	167			1737	348
									78	193			1737	351
									78	88			1737	360
									78	30			1737	363
									78	203			1737	364
									78	162			1737	365
									78	225			1737	367
									78	180			1737	369
									78	9			1737	370
									78	198			1737	373
									78	38			1737	377
									78	36			1737	384
									78	260			1737	390
									78	58			1737	391
									78	101			1737	394
									78	200			1737	404
									78	261			1737	407
									78	77			1737	408
									78	202			1737	400
									78	166			1737	401
									78	117			1737	427
									78	243			1737	44
									79	141			1750	11
									79	237			1750	12
									79	160			1750	13
									79	35			1750	15
									79	226			1750	236
									79	62			1750	17
									79	265			1750	18
									79	27			1750	19
									79	87			1750	237
									79	63			1750	38
									79	256			1750	336
									79	132			1750	26
									87	57			1806	93
									87	108			1806	94
									87	168			1806	171
									87	135			1806	100
									87	254			1806	112
									87	59			1806	128
									87	218			1806	224
									87	153			1806	48
									87	122			1806	160
									87	71			1806	25
									87	85			1806	39
									87	143			1806	92
									87	194			1806	218
									87	217			1806	152
									87	133			1806	88
									87	212			1806	223
									87	124			1806	57
									87	233			1806	87
									87	93			1806	217
									87	20			1806	104
									87	266			1806	62
									87	224			1806	162
									87	47			1806	97
									87	98			1806	239
									87	16			1806	130
									87	172			1806	259
									87	74			1806	163
									87	190			1806	183
									87	96			1806	185
									87	66			1806	186
									87	118			1806	187
									87	229			1806	91
									87	253			1806	206
									87	160			1806	13
									87	35			1806	15
									87	62			1806	17
									87	265			1806	18
									87	27			1806	19
									87	34			1806	156
									87	115			1806	1
									87	107			1806	3
									87	159			1806	5
									87	43			1806	6
									87	155			1806	8
									87	235			1806	10
									87	51			1806	98
									87	252			1806	74
									87	232			1806	327
									87	158			1806	69
									88	141			1910	11
									88	237			1910	12
									88	263			1910	225
									88	24			1910	212
									88	46			1910	338
									90	11			1917	155
									93	67			703	158
									93	102			703	67
									93	270			703	134
									93	160			703	13
									93	27			703	19
									94	109			1928	20
									94	135			1928	100
									94	11			1928	155
									97	153			1939	48
									97	179			1939	52
									98	264			1949	161
									100	205			1333	32
									100	68			1333	197
									101	143			1971	92
									102	158			1977	69
									103	107			1979	3
									103	52			1979	63
									103	83			1979	139
									103	227			1979	210
									103	129			1979	213
									103	212			1979	223
									103	24			1979	212
									104	177			1999	231
									104	109			1999	20
									105	149			2022	122
									106	83			2069	139
									107	213			2085	108
									107	237			2085	12
									107	109			2085	20
									107	171			2085	132
									107	208			2085	45
									107	73			2085	125
									107	243			2085	44
									107	23			2085	119
									107	35			2085	15
									107	85			2085	39
									107	98			2085	239
									107	107			2085	3
									107	157			2085	95
									107	115			2085	1
									107	168			2085	171
									107	135			2085	100
									107	254			2085	112
									107	59			2085	128
									107	218			2085	224
									107	153			2085	48
									107	122			2085	160
									107	71			2085	25
									107	143			2085	92
									107	194			2085	218
									107	217			2085	152
									107	133			2085	88
									107	212			2085	223
									107	124			2085	57
									107	233			2085	87
									107	93			2085	217
									107	20			2085	104
									107	266			2085	62
									107	224			2085	162
									107	47			2085	97
									107	16			2085	130
									107	172			2085	259
									107	74			2085	163
									107	190			2085	183
									107	96			2085	185
									107	66			2085	186
									107	118			2085	187
									107	229			2085	91
									107	253			2085	206
									107	160			2085	13
									107	62			2085	17
									107	265			2085	18
									107	27			2085	19
									107	34			2085	156
									107	155			2085	8
									107	270			2085	134
									107	25			2085	136
									107	244			2085	110
									107	83			2085	139
									107	67			2085	158
									107	50			2085	31
									107	92			2085	61
									107	263			2085	225
									107	256			2085	336
									107	61			2085	170
									108	195			2104	50
									108	179			2104	52
									108	126			2104	159
									108	60			2104	111
									108	83			2104	139
									108	164			2104	265
									108	160			2104	13
									108	257			2104	72
									108	271			2104	129
									108	124			2104	57
									108	27			2104	19
									108	109			2104	20
									108	233			2104	87
									108	57			2104	93
									108	157			2104	95
									108	258			2104	24
									108	71			2104	25
									108	192			2104	47
									108	92			2104	61
									108	220			2104	35
									108	67			2104	158
									108	115			2104	1
									108	107			2104	3
									108	159			2104	5
									108	43			2104	6
									108	155			2104	8
									108	235			2104	10
									108	51			2104	98
									108	214			2104	101
									108	169			2104	148
									108	54			2104	150
									108	136			2104	54
									108	47			2104	97
									108	108			2104	94
									108	231			2104	40
									108	1			2104	90
									109	57			2122	93
									109	108			2122	94
									110	161			275	226
									110	7			275	243
									111	141			2212	11
									111	214			2212	101
									111	237			2212	12
									111	115			2212	1
									111	107			2212	3
									111	159			2212	5
									111	43			2212	6
									111	155			2212	8
									111	235			2212	10
									111	51			2212	98
									112	141			2252	11
									113	128			2255	142
									113	67			2255	158
									113	237			2255	12
									113	109			2255	20
									113	57			2255	93
									113	108			2255	94
									113	32			2255	27
									113	187			2255	202
									113	72			2255	246
									113	218			2255	224
									115	157			434	95
									115	160			434	13
									115	50			434	31
									115	192			434	47
									115	264			434	161
									115	158			434	69
									116	151			2276	126
									116	234			2276	82
									116	262			2276	403
									117	195			2323	50
									117	25			2323	136
									117	60			2323	111
									117	73			2323	125
									117	83			2323	139
									117	164			2323	265
									117	141			2323	11
									117	160			2323	13
									117	257			2323	72
									117	271			2323	129
									117	124			2323	57
									117	27			2323	19
									117	109			2323	20
									117	233			2323	87
									117	157			2323	95
									117	71			2323	25
									117	192			2323	47
									117	92			2323	61
									117	220			2323	35
									117	57			2323	93
									117	108			2323	94
									117	239			2323	81
									117	122			2323	160
									117	237			2323	12
									117	252			2323	74
									117	6			2323	166
									117	68			2323	197
									117	42			2323	295
									117	105			2323	302
									117	85			2323	39
									117	194			2323	218
									117	217			2323	152
									117	114			2323	102
									117	69			2323	46
									118	213			2348	108
									118	83			2348	139
									118	164			2348	265
									118	53			2348	79
									118	109			2348	20
									119	213			2387	108
									119	156			2387	115
									120	67			1651	158
									122	135			2431	100
									122	161			2431	226
									122	81			2431	120
									122	252			2431	74
									122	174			2431	76
									122	19			2431	42
									124	50			2446	31
									126	115			2463	1
									126	2			2463	117
									126	240			2463	124
									126	119			2463	144
									126	15			2463	149
									126	87			2463	237
									126	109			2463	20
									126	114			2463	102
									126	211			2463	168
									126	264			2463	161
									126	268			2463	169
									126	182			2463	449
									126	96			2463	185
									126	129			2463	213
									126	209			2463	199
									126	139			2463	200
									126	184			2463	249
									126	64			2463	240
									126	33			2463	402
									126	40			2463	274
									126	61			2463	170
									127	115			202	1
									127	107			202	3
									127	159			202	5
									127	43			202	6
									127	155			202	8
									127	235			202	10
									127	51			202	98
									127	57			202	93
									127	108			202	94
									127	255			202	43
									128	122			2474	160
									128	178			2474	153
									128	251			2474	56
									128	11			2474	155
									128	87			2474	237
									128	137			2474	85
									128	258			2474	24
									128	32			2474	27
									128	50			2474	31
									128	192			2474	47
									128	264			2474	161
									128	205			2474	32
									128	20			2474	104
									128	266			2474	62
									128	215			2474	174
									128	199			2474	65
									128	16			2474	130
									128	63			2474	38
									128	256			2474	336
									128	51			2474	98
									128	75			2474	229
									129	74			2535	163
									129	190			2535	183
									129	96			2535	185
									129	66			2535	186
									130	179			2593	52
									130	60			2593	111
									130	271			2593	129
									130	109			2593	20
									130	233			2593	87
									130	57			2593	93
									130	157			2593	95
									130	258			2593	24
									130	71			2593	25
									130	245			2593	29
									130	122			2593	160
									130	175			2593	59
									130	161			2593	226
									130	52			2593	63
									130	23			2593	119
									130	196			2593	60
									130	204			2593	219
									130	128			2593	142
									130	160			2593	13
									130	35			2593	15
									130	226			2593	236
									130	178			2593	153
									130	62			2593	17
									130	27			2593	19
									130	87			2593	237
									130	108			2593	94
									130	17			2593	34
									130	197			2593	207
									130	158			2593	69
									130	104			2593	164
									130	6			2593	166
									130	187			2593	202
									130	56			2593	411
									130	147			2593	276
									130	77			2593	408
									130	85			2593	39
									130	195			2593	50
									131	250			2641	194
									131	68			2641	197
									132	25			2668	136
									132	244			2668	110
									132	23			2668	119
									132	240			2668	124
									132	83			2668	139
									132	164			2668	265
									132	163			2668	71
									132	224			2668	162
									132	47			2668	97
									132	8			2668	21
									132	57			2668	93
									132	108			2668	94
									132	190			2668	183
									132	150			2668	214
									133	111			2681	146
									134	258			154	24
									135	25			2732	136
									135	257			2732	72
									135	269			2732	78
									135	149			2732	122
									135	69			2732	46
									135	239			2732	81
									135	109			2732	20
									136	213			812	108
									136	217			812	152
									136	133			812	88
									136	270			812	134
									136	149			812	122
									136	73			812	125
									136	83			812	139
									136	67			812	158
									136	214			812	101
									136	237			812	12
									136	158			812	69
									137	67			1756	158
									137	111			1756	146
									137	11			1756	155
									137	37			1756	179
									137	91			1756	272
									137	188			1756	412
									137	16			1756	130

## Sheet: xu's positive samples
the positive samples that used in Xu's method
disease	miRNA		diseas DOID	mature miRNAs			mapped disease miRNA associations
Prostate cancer	hsa-let-7c		DOID:10283	hsa-let-7c-5p			2323	5
	hsa-miR-1			hsa-miR-1-3p			2323	100
	hsa-miR-100			hsa-miR-100-5p			2323	45
	hsa-miR-101			hsa-miR-101-3p			2323	46
	hsa-miR-106a			hsa-miR-106a-5p			2323	50
	hsa-miR-106b			hsa-miR-106b-5p			2323	160
	hsa-miR-125b			hsa-miR-125b-5p			2323	108
	hsa-miR-126*			hsa-miR-126-5p			2323	133
	hsa-miR-133b			hsa-miR-133b			2323	226
	hsa-miR-135b			hsa-miR-135b-5p			2323	218
	hsa-miR-141			hsa-miR-141-3p			2323	119
	hsa-miR-143			hsa-miR-143-3p			2323	122
	hsa-miR-145			hsa-miR-145-5p			2323	125
	hsa-miR-155			hsa-miR-155-5p			2323	158
	hsa-miR-15a			hsa-miR-15a-5p			2323	11
	hsa-miR-16			hsa-miR-16-5p			2323	12
	hsa-miR-373			hsa-miR-373-3p			2323	197
	hsa-miR-521			hsa-miR-521			2323	302
	hsa-miR-181b			hsa-miR-181b-5p			2323	72
	hsa-miR-182			hsa-miR-182-5p			2323	74
	hsa-miR-182*			hsa-miR-182-3p			2323	75
	hsa-miR-183			hsa-miR-183-5p			2323	76
	hsa-miR-184			hsa-miR-184			2323	146
	hsa-miR-193b			hsa-miR-193b-3p			2323	275
	hsa-miR-194			hsa-miR-194-5p			2323	152
	hsa-miR-196a			hsa-miR-196a-5p			2323	54
	hsa-miR-198			hsa-miR-198			2323	56
	hsa-miR-200c			hsa-miR-200c-3p			2323	157
	hsa-miR-205			hsa-miR-205-5p			2323	81
	hsa-miR-21			hsa-miR-21-5p			2323	20
	hsa-miR-218			hsa-miR-218-5p			2323	91
	hsa-miR-221			hsa-miR-221-3p			2323	93
	hsa-miR-222			hsa-miR-222-3p			2323	94
	hsa-miR-224			hsa-miR-224-5p			2323	96
	hsa-miR-30c			hsa-miR-30c-5p			2323	61
	hsa-miR-331- 3p			hsa-miR-331-3p			2323	220
	hsa-miR-34a			hsa-miR-34a-5p			2323	69

## Sheet: jiang's positive samples
the dataset that used in jiang's method
their original dataset				our mapped dataset
phenotype OMIM id	miRNA			disease	miRNA
186860	hsa-miR-93			463	39
137215	hsa-miR-93			2593	39
254500	hsa-miR-93			1910	39
114550	hsa-miR-92a			1436	38
186860	hsa-miR-92a			463	38
155255	hsa-miR-9			1800	130
236000	hsa-miR-9			188	130
604370	hsa-miR-9			1441	130
114480	hsa-miR-7			725	65
137800	hsa-miR-7			1770	65
600274	hsa-miR-659			1283	409
176807	hsa-miR-521			2323	302
114480	hsa-miR-520c-5p			725	294
114480	hsa-miR-516a-3p			725	312
114480	hsa-miR-510			725	325
266600	hsa-miR-510			1570	325
604370	hsa-miR-495			1441	274
114480	hsa-miR-451			275	243
137800	hsa-miR-451			1441	270
168600	hsa-miR-433			725	239
604370	hsa-miR-432			1441	201
114480	hsa-miR-429			1441	188
604370	hsa-miR-419			1441	252
604370	hsa-miR-377			1441	200
604370	hsa-miR-376c			725	197
604370	hsa-miR-376b			2644	197
604370	hsa-miR-376a			1727	194
114480	hsa-miR-373			2644	194
273300	hsa-miR-373			2104	191
211980	hsa-miR-372			909	166
273300	hsa-miR-372			1727	166
260350	hsa-miR-370			1441	166
114500	hsa-miR-34c-5p			68	165
211980	hsa-miR-34c-5p			909	165
604370	hsa-miR-34c-5p			1727	165
113970	hsa-miR-34b			1441	165
114500	hsa-miR-34b			909	69
211980	hsa-miR-34b			1436	69
604370	hsa-miR-34b			2323	69
114500	hsa-miR-34a			1727	69
114550	hsa-miR-34a			1977	69
176807	hsa-miR-34a			2104	69
211980	hsa-miR-34a			909	212
256700	hsa-miR-34a			1441	213
260350	hsa-miR-34a			725	225
188470	hsa-miR-346			24	210
114500	hsa-miR-342-3p			1800	215
604370	hsa-miR-337-3p			1800	221
114480	hsa-miR-335			2518	156
104300	hsa-miR-328			1910	35
155255	hsa-miR-326			2718	161
155255	hsa-miR-324-5p			1949	161
603903	hsa-miR-320a			1727	161
254500	hsa-miR-32			2446	161
125853	hsa-miR-29c			24	47
161550	hsa-miR-29c			2718	47
211980	hsa-miR-29c			870	47
268210	hsa-miR-29c			1727	47
104300	hsa-miR-29b			2104	47
125853	hsa-miR-29b			2446	47
151400	hsa-miR-29b			24	31
211980	hsa-miR-29b			2718	31
260350	hsa-miR-29b			1727	31
268210	hsa-miR-29b			24	434
104300	hsa-miR-29a			1770	171
125853	hsa-miR-29a			725	29
211980	hsa-miR-29a			1436	29
104300	hsa-miR-298			68	26
137800	hsa-miR-296-5p			2674	26
114480	hsa-miR-27a			1910	25
114550	hsa-miR-27a			1436	24
113970	hsa-miR-26a			154	24
607464	hsa-miR-26a			2323	102
254500	hsa-miR-25			436	22
114550	hsa-miR-24			1436	22
137580	hsa-miR-24			1436	96
176807	hsa-miR-23b			1436	95
601626	hsa-miR-23a			436	95
114550	hsa-miR-23a			1441	95
114550	hsa-miR-224			873	95
114550	hsa-miR-223			725	94
601626	hsa-miR-223			1770	94
604370	hsa-miR-223			1229	94
608232	hsa-miR-223			2323	94
114480	hsa-miR-222			2122	94
137800	hsa-miR-222			1727	94
155601	hsa-miR-222			725	93
176807	hsa-miR-222			1436	93
188550	hsa-miR-222			1770	93
211980	hsa-miR-222			1229	93
114480	hsa-miR-221			2323	93
114550	hsa-miR-221			2122	93
137800	hsa-miR-221			1727	93
155601	hsa-miR-221			812	91
176807	hsa-miR-221			1441	87
188550	hsa-miR-221			725	82
211980	hsa-miR-221			436	82
603956	hsa-miR-218			725	20
604370	hsa-miR-214			909	20
114480	hsa-miR-210			1436	20
601626	hsa-miR-210			1770	20
114480	hsa-miR-21			100	20
114500	hsa-miR-21			1512	20
114550	hsa-miR-21			2104	20
137800	hsa-miR-21			463	237
158350	hsa-miR-21			725	19
192600	hsa-miR-21			1436	19
260350	hsa-miR-21			870	19
186860	hsa-miR-20b			1727	19
114480	hsa-miR-20a			873	19
114550	hsa-miR-20a			1512	58
151430	hsa-miR-20a			725	155
211980	hsa-miR-20a			2474	155
608232	hsa-miR-20a			725	81
192600	hsa-miR-208a			725	80
114480	hsa-miR-206			436	80
181500	hsa-miR-206			434	79
114480	hsa-miR-205			873	79
114480	hsa-miR-204			725	157
601626	hsa-miR-204			725	97
247640	hsa-miR-203			1436	97
608232	hsa-miR-203			2104	97
114480	hsa-miR-200c			725	162
114480	hsa-miR-200b			1436	18
114550	hsa-miR-200b			463	18
260350	hsa-miR-200b			1910	18
114480	hsa-miR-200a			1436	17
114550	hsa-miR-19b			100	17
186860	hsa-miR-19b			2570	17
254500	hsa-miR-19b			1727	17
114550	hsa-miR-19a			1910	17
158350	hsa-miR-19a			2674	17
164400	hsa-miR-19a			1441	57
211980	hsa-miR-19a			2474	56
254500	hsa-miR-19a			1181	54
607464	hsa-miR-19a			1512	153
604370	hsa-miR-199a-5p			2168	53
181500	hsa-miR-198			1436	15
188470	hsa-miR-197			1727	15
133239	hsa-miR-196a			2674	15
192600	hsa-miR-195			1977	146
226150	hsa-miR-192			1727	76
114550	hsa-miR-18a			1770	72
211980	hsa-miR-18a			870	72
607464	hsa-miR-18a			1910	72
256700	hsa-miR-184			1770	71
211980	hsa-miR-183			1910	71
211980	hsa-miR-182*			725	13
137800	hsa-miR-181b			1436	13
151400	hsa-miR-181b			870	13
254500	hsa-miR-181b			1727	13
137800	hsa-miR-181a			1977	13
254500	hsa-miR-181a			2674	13
114480	hsa-miR-17			873	13
114550	hsa-miR-17			1436	12
151430	hsa-miR-17			2593	12
211980	hsa-miR-17			870	12
256700	hsa-miR-17			2323	12
607464	hsa-miR-17			2315	12
608232	hsa-miR-17			436	12
114550	hsa-miR-16			2428	12
137215	hsa-miR-16			2593	101
151400	hsa-miR-16			870	11
176807	hsa-miR-16			2323	11
600634	hsa-miR-16			2315	11
601626	hsa-miR-16			2252	11
605027	hsa-miR-16			436	11
137215	hsa-miR-15b			725	158
151400	hsa-miR-15a			1155	158
174050	hsa-miR-15a			1189	158
176807	hsa-miR-15a			870	158
600634	hsa-miR-15a			434	158
601313	hsa-miR-15a			2104	158
601626	hsa-miR-15a			602	126
114480	hsa-miR-155			602	219
131440	hsa-miR-155			602	60
145500	hsa-miR-155			725	265
151400	hsa-miR-155			24	139
247640	hsa-miR-155			725	139
260350	hsa-miR-155			1436	139
600807	hsa-miR-152			2323	139
600807	hsa-miR-148b			2122	139
600807	hsa-miR-148a			1441	139
114480	hsa-miR-146b-5p			68	125
104300	hsa-miR-146a			909	125
114480	hsa-miR-146a			870	125
114550	hsa-miR-146a			2323	125
176807	hsa-miR-146a			502	124
188550	hsa-miR-146a			68	122
604370	hsa-miR-146a			909	122
113970	hsa-miR-145			870	122
114500	hsa-miR-145			2022	122
151400	hsa-miR-145			725	119
176807	hsa-miR-145			2104	119
604131	hsa-miR-144			2674	116
113970	hsa-miR-143			1770	115
114500	hsa-miR-143			1727	115
151400	hsa-miR-143			275	226
601665	hsa-miR-143			1512	112
114480	hsa-miR-141			192	111
260350	hsa-miR-141			463	173
607464	hsa-miR-138			2570	110
137800	hsa-miR-137			725	109
211980	hsa-miR-137			1770	109
168600	hsa-miR-133b			1727	109
192600	hsa-miR-133a			2732	135
143100	hsa-miR-132			725	135
186860	hsa-miR-130b			909	135
164400	hsa-miR-130a			1436	135
114480	hsa-miR-128			2323	135
137800	hsa-miR-128			725	134
211980	hsa-miR-128			909	134
109800	hsa-miR-127-5p			2323	134
114480	hsa-miR-127-5p			1727	134
114500	hsa-miR-127-5p			436	134
114550	hsa-miR-127-5p			725	108
176807	hsa-miR-127-5p			1800	108
114480	hsa-miR-126			2323	108
114500	hsa-miR-126			2674	108
176807	hsa-miR-126			725	132
211980	hsa-miR-126			1800	132
601626	hsa-miR-126			725	107
114480	hsa-miR-125b			909	107
155255	hsa-miR-125b			1770	107
176807	hsa-miR-125b			870	107
607464	hsa-miR-125b			1800	107
114480	hsa-miR-125a-5p			1727	107
155255	hsa-miR-125a-5p			1436	106
114480	hsa-miR-124			725	68
114500	hsa-miR-124			24	52
137800	hsa-miR-124			2593	160
151400	hsa-miR-124			1910	160
155255	hsa-miR-124			463	50
211980	hsa-miR-124			2570	46
114550	hsa-miR-122			1436	100
114480	hsa-miR-10b			1512	100
104300	hsa-miR-107			1727	100
137215	hsa-miR-106b			1727	98
254500	hsa-miR-106b			1441	98
186860	hsa-miR-106a			1727	10
164400	hsa-miR-101			1727	8
114550	hsa-miR-1			1727	6
192600	hsa-miR-1			436	6
211980	hsa-miR-1			1441	6
211980	hsa-let-7g			68	5
604370	hsa-let-7g			1680	5
211980	hsa-let-7f			2323	5
211980	hsa-let-7e			1727	5
211980	hsa-let-7d			436	5
601626	hsa-let-7d			1441	5
604370	hsa-let-7d			1229	3
113970	hsa-let-7c			1727	3
150699	hsa-let-7c			68	1
176807	hsa-let-7c			725	1
211980	hsa-let-7c			909	1
601626	hsa-let-7c			1436	1
604370	hsa-let-7c			2593	1
155601	hsa-let-7b			1229	1
211980	hsa-let-7b			1727	1
113970	hsa-let-7a			188	1
114480	hsa-let-7a			2104	1
114500	hsa-let-7a			436	1
114550	hsa-let-7a			1441	1
137215	hsa-let-7a
155601	hsa-let-7a
211980	hsa-let-7a
236000	hsa-let-7a
260350	hsa-let-7a
601626	hsa-let-7a
604370	hsa-let-7a
