# Supplementary material for: Cross disease analysis of co-functional microRNA pairs on a reconstructed network of disease-gene-microRNA tripartite
Source: BMC Bioinformatics. 2017 Mar 24;18:193. doi: 10.1186/s12859-017-1605-0 (PMC5366146; doi:10.1186/s12859-017-1605-0)
Supplement: Supplementary file 5 — The disease-gene associations. The disease genes are listed in this file. These disease genes were obtained from the reference [56] and curated based on the DOID database and the HGNC database. This file can also be downloaded from: https://drive.google.com/open?id=0B6lH3mKdA9CSTkg2OVBPS0ZfVnM. (XLS 7220 kb) [file 12859_2017_1605_MOESM5_ESM.xls]

## Sheet: Disease Genes1
Disease DOID	Disease Name	Gene entrez id
DOID:0050710	3-Methylcrotonyl-CoA carboxylase deficiency	56922
DOID:0050710	3-Methylcrotonyl-CoA carboxylase deficiency	64087
DOID:14450	46 XX gonadal dysgenesis	2516
DOID:14450	46 XX gonadal dysgenesis	6736
DOID:14448	46 XY gonadal dysgenesis	190
DOID:14448	46 XY gonadal dysgenesis	2516
DOID:14448	46 XY gonadal dysgenesis	367
DOID:14448	46 XY gonadal dysgenesis	4214
DOID:14448	46 XY gonadal dysgenesis	50846
DOID:14448	46 XY gonadal dysgenesis	6736
DOID:14448	46 XY gonadal dysgenesis	7259
DOID:14448	46 XY gonadal dysgenesis	84733
DOID:0050600	ABCD syndrome	1910
DOID:7004	ACTH-secreting pituitary adenoma	2264
DOID:7004	ACTH-secreting pituitary adenoma	2778
DOID:7004	ACTH-secreting pituitary adenoma	3066
DOID:7004	ACTH-secreting pituitary adenoma	4158
DOID:7004	ACTH-secreting pituitary adenoma	5122
DOID:7004	ACTH-secreting pituitary adenoma	5443
DOID:7004	ACTH-secreting pituitary adenoma	652
DOID:7004	ACTH-secreting pituitary adenoma	9049
DOID:7004	ACTH-secreting pituitary adenoma	9146
DOID:0050601	ADULT syndrome	8626
DOID:0050712	AGAT deficiency	2628
DOID:1305	AIDS dementia complex	1234
DOID:1305	AIDS dementia complex	2150
DOID:1305	AIDS dementia complex	27165
DOID:1305	AIDS dementia complex	348
DOID:1305	AIDS dementia complex	3552
DOID:1305	AIDS dementia complex	3553
DOID:1305	AIDS dementia complex	3557
DOID:1305	AIDS dementia complex	3565
DOID:1305	AIDS dementia complex	3593
DOID:1305	AIDS dementia complex	5329
DOID:1305	AIDS dementia complex	6347
DOID:1305	AIDS dementia complex	6387
DOID:1305	AIDS dementia complex	7076
DOID:1305	AIDS dementia complex	7124
DOID:1305	AIDS dementia complex	729230
DOID:1308	AIDS related complex	10092
DOID:1308	AIDS related complex	10095
DOID:1308	AIDS related complex	26276
DOID:1308	AIDS related complex	3638
DOID:1308	AIDS related complex	841
DOID:1308	AIDS related complex	847
DOID:1308	AIDS related complex	8996
DOID:6691	Aagenaes syndrome	84565
DOID:6683	Aarskog-Scott syndrome	2245
DOID:13774	Addisons disease	10019
DOID:13774	Addisons disease	100507436
DOID:13774	Addisons disease	1234
DOID:13774	Addisons disease	1493
DOID:13774	Addisons disease	1565
DOID:13774	Addisons disease	1594
DOID:13774	Addisons disease	1773
DOID:13774	Addisons disease	2065
DOID:13774	Addisons disease	2212
DOID:13774	Addisons disease	2214
DOID:13774	Addisons disease	2215
DOID:13774	Addisons disease	22861
DOID:13774	Addisons disease	2289
DOID:13774	Addisons disease	23274
DOID:13774	Addisons disease	26191
DOID:13774	Addisons disease	2908
DOID:13774	Addisons disease	29121
DOID:13774	Addisons disease	29126
DOID:13774	Addisons disease	3105
DOID:13774	Addisons disease	3106
DOID:13774	Addisons disease	3117
DOID:13774	Addisons disease	3119
DOID:13774	Addisons disease	3123
DOID:13774	Addisons disease	326
DOID:13774	Addisons disease	3290
DOID:13774	Addisons disease	3558
DOID:13774	Addisons disease	3559
DOID:13774	Addisons disease	3630
DOID:13774	Addisons disease	387082
DOID:13774	Addisons disease	4261
DOID:13774	Addisons disease	50943
DOID:13774	Addisons disease	5243
DOID:13774	Addisons disease	5771
DOID:13774	Addisons disease	5781
DOID:13774	Addisons disease	59067
DOID:13774	Addisons disease	64135
DOID:13774	Addisons disease	729230
DOID:13774	Addisons disease	7421
DOID:13774	Addisons disease	969
DOID:8461	Aicardi syndrome	192
DOID:0050629	Aicardi-Goutieres syndrome	100506658
DOID:0050629	Aicardi-Goutieres syndrome	10535
DOID:0050629	Aicardi-Goutieres syndrome	11277
DOID:0050629	Aicardi-Goutieres syndrome	25939
DOID:0050629	Aicardi-Goutieres syndrome	79621
DOID:0050629	Aicardi-Goutieres syndrome	84153
DOID:9245	Alagille syndrome	182
DOID:9245	Alagille syndrome	4853
DOID:0050630	Aland Island eye disease	778
DOID:0080053	Albrights hereditary osteodystrophy	2778
DOID:4252	Alexander disease	1432
DOID:4252	Alexander disease	2670
DOID:4252	Alexander disease	4723
DOID:0050631	Allan-Herndon-Dudley syndrome	6567
DOID:1442	Alpers syndrome	5428
DOID:5029	Alphavirus infectious disease	3458
DOID:5029	Alphavirus infectious disease	3569
DOID:5029	Alphavirus infectious disease	3586
DOID:5029	Alphavirus infectious disease	4282
DOID:5029	Alphavirus infectious disease	7124
DOID:10983	Alport syndrome	1285
DOID:10983	Alport syndrome	1286
DOID:10983	Alport syndrome	1287
DOID:10983	Alport syndrome	3075
DOID:10983	Alport syndrome	3123
DOID:0050473	Alstrom syndrome	7840
DOID:10652	Alzheimers disease	10
DOID:10652	Alzheimers disease	10006
DOID:10652	Alzheimers disease	10023
DOID:10652	Alzheimers disease	100289419
DOID:10652	Alzheimers disease	10047
DOID:10652	Alzheimers disease	100507436
DOID:10652	Alzheimers disease	1009
DOID:10652	Alzheimers disease	101
DOID:10652	Alzheimers disease	10105
DOID:10652	Alzheimers disease	10133
DOID:10652	Alzheimers disease	10184
DOID:10652	Alzheimers disease	102
DOID:10652	Alzheimers disease	1020
DOID:10652	Alzheimers disease	10211
DOID:10652	Alzheimers disease	10215
DOID:10652	Alzheimers disease	1027
DOID:10652	Alzheimers disease	10273
DOID:10652	Alzheimers disease	10276
DOID:10652	Alzheimers disease	10280
DOID:10652	Alzheimers disease	10285
DOID:10652	Alzheimers disease	1029
DOID:10652	Alzheimers disease	10307
DOID:10652	Alzheimers disease	10313
DOID:10652	Alzheimers disease	10320
DOID:10652	Alzheimers disease	10347
DOID:10652	Alzheimers disease	10367
DOID:10652	Alzheimers disease	10371
DOID:10652	Alzheimers disease	10397
DOID:10652	Alzheimers disease	10399
DOID:10652	Alzheimers disease	10452
DOID:10652	Alzheimers disease	10490
DOID:10652	Alzheimers disease	105
DOID:10652	Alzheimers disease	1050
DOID:10652	Alzheimers disease	10507
DOID:10652	Alzheimers disease	1052
DOID:10652	Alzheimers disease	10524
DOID:10652	Alzheimers disease	10529
DOID:10652	Alzheimers disease	10531
DOID:10652	Alzheimers disease	10536
DOID:10652	Alzheimers disease	10537
DOID:10652	Alzheimers disease	10539
DOID:10652	Alzheimers disease	10549
DOID:10652	Alzheimers disease	10556
DOID:10652	Alzheimers disease	10557
DOID:10652	Alzheimers disease	10577
DOID:10652	Alzheimers disease	10579
DOID:10652	Alzheimers disease	10580
DOID:10652	Alzheimers disease	10587
DOID:10652	Alzheimers disease	10631
DOID:10652	Alzheimers disease	10659
DOID:10652	Alzheimers disease	1071
DOID:10652	Alzheimers disease	10730
DOID:10652	Alzheimers disease	10776
DOID:10652	Alzheimers disease	1080
DOID:10652	Alzheimers disease	10817
DOID:10652	Alzheimers disease	10841
DOID:10652	Alzheimers disease	10858
DOID:10652	Alzheimers disease	10867
DOID:10652	Alzheimers disease	10891
DOID:10652	Alzheimers disease	10902
DOID:10652	Alzheimers disease	10935
DOID:10652	Alzheimers disease	10974
DOID:10652	Alzheimers disease	10983
DOID:10652	Alzheimers disease	11001
DOID:10652	Alzheimers disease	1103
DOID:10652	Alzheimers disease	11033
DOID:10652	Alzheimers disease	11067
DOID:10652	Alzheimers disease	1109
DOID:10652	Alzheimers disease	11101
DOID:10652	Alzheimers disease	11118
DOID:10652	Alzheimers disease	1113
DOID:10652	Alzheimers disease	11130
DOID:10652	Alzheimers disease	11132
DOID:10652	Alzheimers disease	1114
DOID:10652	Alzheimers disease	11155
DOID:10652	Alzheimers disease	11196
DOID:10652	Alzheimers disease	1128
DOID:10652	Alzheimers disease	1129
DOID:10652	Alzheimers disease	11315
DOID:10652	Alzheimers disease	11319
DOID:10652	Alzheimers disease	113246
DOID:10652	Alzheimers disease	1136
DOID:10652	Alzheimers disease	1137
DOID:10652	Alzheimers disease	1139
DOID:10652	Alzheimers disease	1141
DOID:10652	Alzheimers disease	114112
DOID:10652	Alzheimers disease	114569
DOID:10652	Alzheimers disease	1147
DOID:10652	Alzheimers disease	114815
DOID:10652	Alzheimers disease	1152
DOID:10652	Alzheimers disease	116443
DOID:10652	Alzheimers disease	116444
DOID:10652	Alzheimers disease	116519
DOID:10652	Alzheimers disease	116835
DOID:10652	Alzheimers disease	118490
DOID:10652	Alzheimers disease	118491
DOID:10652	Alzheimers disease	118663
DOID:10652	Alzheimers disease	118738
DOID:10652	Alzheimers disease	118788
DOID:10652	Alzheimers disease	118813
DOID:10652	Alzheimers disease	118881
DOID:10652	Alzheimers disease	118924
DOID:10652	Alzheimers disease	118932
DOID:10652	Alzheimers disease	118980
DOID:10652	Alzheimers disease	118987
DOID:10652	Alzheimers disease	1191
DOID:10652	Alzheimers disease	119391
DOID:10652	Alzheimers disease	119392
DOID:10652	Alzheimers disease	119395
DOID:10652	Alzheimers disease	119467
DOID:10652	Alzheimers disease	119559
DOID:10652	Alzheimers disease	119587
DOID:10652	Alzheimers disease	12
DOID:10652	Alzheimers disease	120
DOID:10652	Alzheimers disease	1200
DOID:10652	Alzheimers disease	120892
DOID:10652	Alzheimers disease	122786
DOID:10652	Alzheimers disease	1230
DOID:10652	Alzheimers disease	1234
DOID:10652	Alzheimers disease	124
DOID:10652	Alzheimers disease	1241
DOID:10652	Alzheimers disease	1244
DOID:10652	Alzheimers disease	1267
DOID:10652	Alzheimers disease	1270
DOID:10652	Alzheimers disease	1271
DOID:10652	Alzheimers disease	1277
DOID:10652	Alzheimers disease	1291
DOID:10652	Alzheimers disease	1292
DOID:10652	Alzheimers disease	129685
DOID:10652	Alzheimers disease	1302
DOID:10652	Alzheimers disease	1305
DOID:10652	Alzheimers disease	1308
DOID:10652	Alzheimers disease	1311
DOID:10652	Alzheimers disease	1312
DOID:10652	Alzheimers disease	1316
DOID:10652	Alzheimers disease	132
DOID:10652	Alzheimers disease	1326
DOID:10652	Alzheimers disease	133522
DOID:10652	Alzheimers disease	1352
DOID:10652	Alzheimers disease	1355
DOID:10652	Alzheimers disease	1356
DOID:10652	Alzheimers disease	1363
DOID:10652	Alzheimers disease	1369
DOID:10652	Alzheimers disease	1374
DOID:10652	Alzheimers disease	1375
DOID:10652	Alzheimers disease	1378
DOID:10652	Alzheimers disease	1385
DOID:10652	Alzheimers disease	1387
DOID:10652	Alzheimers disease	1390
DOID:10652	Alzheimers disease	1392
DOID:10652	Alzheimers disease	1401
DOID:10652	Alzheimers disease	140699
DOID:10652	Alzheimers disease	140766
DOID:10652	Alzheimers disease	1410
DOID:10652	Alzheimers disease	142
DOID:10652	Alzheimers disease	142827
DOID:10652	Alzheimers disease	142891
DOID:10652	Alzheimers disease	142940
DOID:10652	Alzheimers disease	143098
DOID:10652	Alzheimers disease	143162
DOID:10652	Alzheimers disease	143187
DOID:10652	Alzheimers disease	143241
DOID:10652	Alzheimers disease	143279
DOID:10652	Alzheimers disease	1435
DOID:10652	Alzheimers disease	1437
DOID:10652	Alzheimers disease	1445
DOID:10652	Alzheimers disease	144568
DOID:10652	Alzheimers disease	1453
DOID:10652	Alzheimers disease	1464
DOID:10652	Alzheimers disease	146691
DOID:10652	Alzheimers disease	1471
DOID:10652	Alzheimers disease	148
DOID:10652	Alzheimers disease	1488
DOID:10652	Alzheimers disease	1499
DOID:10652	Alzheimers disease	150
DOID:10652	Alzheimers disease	1509
DOID:10652	Alzheimers disease	1511
DOID:10652	Alzheimers disease	1512
DOID:10652	Alzheimers disease	1513
DOID:10652	Alzheimers disease	1520
DOID:10652	Alzheimers disease	1522
DOID:10652	Alzheimers disease	153
DOID:10652	Alzheimers disease	1536
DOID:10652	Alzheimers disease	154
DOID:10652	Alzheimers disease	1543
DOID:10652	Alzheimers disease	154467
DOID:10652	Alzheimers disease	155
DOID:10652	Alzheimers disease	1558
DOID:10652	Alzheimers disease	1559
DOID:10652	Alzheimers disease	156
DOID:10652	Alzheimers disease	1562
DOID:10652	Alzheimers disease	1565
DOID:10652	Alzheimers disease	158471
DOID:10652	Alzheimers disease	1585
DOID:10652	Alzheimers disease	1586
DOID:10652	Alzheimers disease	1588
DOID:10652	Alzheimers disease	159195
DOID:10652	Alzheimers disease	1592
DOID:10652	Alzheimers disease	159296
DOID:10652	Alzheimers disease	1601
DOID:10652	Alzheimers disease	1612
DOID:10652	Alzheimers disease	1621
DOID:10652	Alzheimers disease	1627
DOID:10652	Alzheimers disease	1636
DOID:10652	Alzheimers disease	1645
DOID:10652	Alzheimers disease	1649
DOID:10652	Alzheimers disease	1728
DOID:10652	Alzheimers disease	1733
DOID:10652	Alzheimers disease	1734
DOID:10652	Alzheimers disease	1738
DOID:10652	Alzheimers disease	1743
DOID:10652	Alzheimers disease	1755
DOID:10652	Alzheimers disease	176
DOID:10652	Alzheimers disease	177
DOID:10652	Alzheimers disease	1785
DOID:10652	Alzheimers disease	1791
DOID:10652	Alzheimers disease	1793
DOID:10652	Alzheimers disease	1797
DOID:10652	Alzheimers disease	1808
DOID:10652	Alzheimers disease	1810
DOID:10652	Alzheimers disease	1812
DOID:10652	Alzheimers disease	1813
DOID:10652	Alzheimers disease	1814
DOID:10652	Alzheimers disease	1815
DOID:10652	Alzheimers disease	1816
DOID:10652	Alzheimers disease	182
DOID:10652	Alzheimers disease	183
DOID:10652	Alzheimers disease	1847
DOID:10652	Alzheimers disease	185
DOID:10652	Alzheimers disease	1855
DOID:10652	Alzheimers disease	1859
DOID:10652	Alzheimers disease	186
DOID:10652	Alzheimers disease	1869
DOID:10652	Alzheimers disease	1889
DOID:10652	Alzheimers disease	19
DOID:10652	Alzheimers disease	1906
DOID:10652	Alzheimers disease	1909
DOID:10652	Alzheimers disease	1910
DOID:10652	Alzheimers disease	1938
DOID:10652	Alzheimers disease	1944
DOID:10652	Alzheimers disease	1946
DOID:10652	Alzheimers disease	1952
DOID:10652	Alzheimers disease	1959
DOID:10652	Alzheimers disease	196
DOID:10652	Alzheimers disease	1960
DOID:10652	Alzheimers disease	1965
DOID:10652	Alzheimers disease	196528
DOID:10652	Alzheimers disease	196740
DOID:10652	Alzheimers disease	197
DOID:10652	Alzheimers disease	1978
DOID:10652	Alzheimers disease	1979
DOID:10652	Alzheimers disease	199
DOID:10652	Alzheimers disease	2
DOID:10652	Alzheimers disease	20
DOID:10652	Alzheimers disease	2006
DOID:10652	Alzheimers disease	2023
DOID:10652	Alzheimers disease	2026
DOID:10652	Alzheimers disease	2041
DOID:10652	Alzheimers disease	2057
DOID:10652	Alzheimers disease	2066
DOID:10652	Alzheimers disease	2068
DOID:10652	Alzheimers disease	207
DOID:10652	Alzheimers disease	2072
DOID:10652	Alzheimers disease	2078
DOID:10652	Alzheimers disease	2099
DOID:10652	Alzheimers disease	2100
DOID:10652	Alzheimers disease	213
DOID:10652	Alzheimers disease	2147
DOID:10652	Alzheimers disease	215
DOID:10652	Alzheimers disease	2152
DOID:10652	Alzheimers disease	2155
DOID:10652	Alzheimers disease	2159
DOID:10652	Alzheimers disease	2162
DOID:10652	Alzheimers disease	2166
DOID:10652	Alzheimers disease	217
DOID:10652	Alzheimers disease	2170
DOID:10652	Alzheimers disease	219621
DOID:10652	Alzheimers disease	219623
DOID:10652	Alzheimers disease	219654
DOID:10652	Alzheimers disease	219681
DOID:10652	Alzheimers disease	219699
DOID:10652	Alzheimers disease	219738
DOID:10652	Alzheimers disease	219743
DOID:10652	Alzheimers disease	219749
DOID:10652	Alzheimers disease	219771
DOID:10652	Alzheimers disease	219790
DOID:10652	Alzheimers disease	219793
DOID:10652	Alzheimers disease	220929
DOID:10652	Alzheimers disease	220963
DOID:10652	Alzheimers disease	220965
DOID:10652	Alzheimers disease	220972
DOID:10652	Alzheimers disease	220979
DOID:10652	Alzheimers disease	220992
DOID:10652	Alzheimers disease	221035
DOID:10652	Alzheimers disease	221037
DOID:10652	Alzheimers disease	221074
DOID:10652	Alzheimers disease	221079
DOID:10652	Alzheimers disease	221357
DOID:10652	Alzheimers disease	221468
DOID:10652	Alzheimers disease	222389
DOID:10652	Alzheimers disease	2224
DOID:10652	Alzheimers disease	2243
DOID:10652	Alzheimers disease	2244
DOID:10652	Alzheimers disease	2246
DOID:10652	Alzheimers disease	2247
DOID:10652	Alzheimers disease	2258
DOID:10652	Alzheimers disease	2260
DOID:10652	Alzheimers disease	2261
DOID:10652	Alzheimers disease	2263
DOID:10652	Alzheimers disease	2266
DOID:10652	Alzheimers disease	22796
DOID:10652	Alzheimers disease	22849
DOID:10652	Alzheimers disease	22876
DOID:10652	Alzheimers disease	22891
DOID:10652	Alzheimers disease	22900
DOID:10652	Alzheimers disease	22921
DOID:10652	Alzheimers disease	22929
DOID:10652	Alzheimers disease	22937
DOID:10652	Alzheimers disease	22943
DOID:10652	Alzheimers disease	22944
DOID:10652	Alzheimers disease	22976
DOID:10652	Alzheimers disease	22978
DOID:10652	Alzheimers disease	22986
DOID:10652	Alzheimers disease	23053
DOID:10652	Alzheimers disease	23063
DOID:10652	Alzheimers disease	23082
DOID:10652	Alzheimers disease	2309
DOID:10652	Alzheimers disease	23223
DOID:10652	Alzheimers disease	23237
DOID:10652	Alzheimers disease	23268
DOID:10652	Alzheimers disease	23283
DOID:10652	Alzheimers disease	23286
DOID:10652	Alzheimers disease	23328
DOID:10652	Alzheimers disease	23385
DOID:10652	Alzheimers disease	23411
DOID:10652	Alzheimers disease	23417
DOID:10652	Alzheimers disease	23435
DOID:10652	Alzheimers disease	23522
DOID:10652	Alzheimers disease	2353
DOID:10652	Alzheimers disease	2354
DOID:10652	Alzheimers disease	23555
DOID:10652	Alzheimers disease	23560
DOID:10652	Alzheimers disease	23607
DOID:10652	Alzheimers disease	23621
DOID:10652	Alzheimers disease	23627
DOID:10652	Alzheimers disease	23759
DOID:10652	Alzheimers disease	239
DOID:10652	Alzheimers disease	240
DOID:10652	Alzheimers disease	241
DOID:10652	Alzheimers disease	24138
DOID:10652	Alzheimers disease	2444
DOID:10652	Alzheimers disease	246
DOID:10652	Alzheimers disease	246744
DOID:10652	Alzheimers disease	2475
DOID:10652	Alzheimers disease	249
DOID:10652	Alzheimers disease	2492
DOID:10652	Alzheimers disease	25
DOID:10652	Alzheimers disease	2512
DOID:10652	Alzheimers disease	2534
DOID:10652	Alzheimers disease	253738
DOID:10652	Alzheimers disease	255022
DOID:10652	Alzheimers disease	255738
DOID:10652	Alzheimers disease	256536
DOID:10652	Alzheimers disease	2572
DOID:10652	Alzheimers disease	25824
DOID:10652	Alzheimers disease	25825
DOID:10652	Alzheimers disease	25828
DOID:10652	Alzheimers disease	2590
DOID:10652	Alzheimers disease	25902
DOID:10652	Alzheimers disease	25911
DOID:10652	Alzheimers disease	259217
DOID:10652	Alzheimers disease	259230
DOID:10652	Alzheimers disease	25956
DOID:10652	Alzheimers disease	25961
DOID:10652	Alzheimers disease	2597
DOID:10652	Alzheimers disease	25978
DOID:10652	Alzheimers disease	26019
DOID:10652	Alzheimers disease	26033
DOID:10652	Alzheimers disease	26088
DOID:10652	Alzheimers disease	26091
DOID:10652	Alzheimers disease	26103
DOID:10652	Alzheimers disease	26121
DOID:10652	Alzheimers disease	26122
DOID:10652	Alzheimers disease	26123
DOID:10652	Alzheimers disease	26128
DOID:10652	Alzheimers disease	26133
DOID:10652	Alzheimers disease	26154
DOID:10652	Alzheimers disease	2618
DOID:10652	Alzheimers disease	2623
DOID:10652	Alzheimers disease	26279
DOID:10652	Alzheimers disease	26287
DOID:10652	Alzheimers disease	2629
DOID:10652	Alzheimers disease	26330
DOID:10652	Alzheimers disease	26353
DOID:10652	Alzheimers disease	2638
DOID:10652	Alzheimers disease	2645
DOID:10652	Alzheimers disease	2646
DOID:10652	Alzheimers disease	26507
DOID:10652	Alzheimers disease	26509
DOID:10652	Alzheimers disease	2658
DOID:10652	Alzheimers disease	2662
DOID:10652	Alzheimers disease	2665
DOID:10652	Alzheimers disease	2670
DOID:10652	Alzheimers disease	267004
DOID:10652	Alzheimers disease	267012
DOID:10652	Alzheimers disease	2674
DOID:10652	Alzheimers disease	2678
DOID:10652	Alzheimers disease	2683
DOID:10652	Alzheimers disease	2688
DOID:10652	Alzheimers disease	2690
DOID:10652	Alzheimers disease	2691
DOID:10652	Alzheimers disease	2692
DOID:10652	Alzheimers disease	26985
DOID:10652	Alzheimers disease	27
DOID:10652	Alzheimers disease	27034
DOID:10652	Alzheimers disease	27069
DOID:10652	Alzheimers disease	27131
DOID:10652	Alzheimers disease	27163
DOID:10652	Alzheimers disease	27185
DOID:10652	Alzheimers disease	27240
DOID:10652	Alzheimers disease	27250
DOID:10652	Alzheimers disease	2729
DOID:10652	Alzheimers disease	27291
DOID:10652	Alzheimers disease	27328
DOID:10652	Alzheimers disease	27343
DOID:10652	Alzheimers disease	27344
DOID:10652	Alzheimers disease	274
DOID:10652	Alzheimers disease	2745
DOID:10652	Alzheimers disease	2746
DOID:10652	Alzheimers disease	2752
DOID:10652	Alzheimers disease	2784
DOID:10652	Alzheimers disease	279
DOID:10652	Alzheimers disease	282969
DOID:10652	Alzheimers disease	282973
DOID:10652	Alzheimers disease	284217
DOID:10652	Alzheimers disease	285672
DOID:10652	Alzheimers disease	2869
DOID:10652	Alzheimers disease	2876
DOID:10652	Alzheimers disease	2879
DOID:10652	Alzheimers disease	288
DOID:10652	Alzheimers disease	2885
DOID:10652	Alzheimers disease	28952
DOID:10652	Alzheimers disease	2896
DOID:10652	Alzheimers disease	2904
DOID:10652	Alzheimers disease	29119
DOID:10652	Alzheimers disease	2919
DOID:10652	Alzheimers disease	2925
DOID:10652	Alzheimers disease	2932
DOID:10652	Alzheimers disease	2936
DOID:10652	Alzheimers disease	2937
DOID:10652	Alzheimers disease	2938
DOID:10652	Alzheimers disease	2939
DOID:10652	Alzheimers disease	2940
DOID:10652	Alzheimers disease	2941
DOID:10652	Alzheimers disease	2944
DOID:10652	Alzheimers disease	2947
DOID:10652	Alzheimers disease	2948
DOID:10652	Alzheimers disease	2949
DOID:10652	Alzheimers disease	2950
DOID:10652	Alzheimers disease	2952
DOID:10652	Alzheimers disease	2954
DOID:10652	Alzheimers disease	29760
DOID:10652	Alzheimers disease	29904
DOID:10652	Alzheimers disease	29979
DOID:10652	Alzheimers disease	3
DOID:10652	Alzheimers disease	3026
DOID:10652	Alzheimers disease	3075
DOID:10652	Alzheimers disease	3077
DOID:10652	Alzheimers disease	30818
DOID:10652	Alzheimers disease	30819
DOID:10652	Alzheimers disease	3084
DOID:10652	Alzheimers disease	3087
DOID:10652	Alzheimers disease	3098
DOID:10652	Alzheimers disease	310
DOID:10652	Alzheimers disease	3105
DOID:10652	Alzheimers disease	311
DOID:10652	Alzheimers disease	3122
DOID:10652	Alzheimers disease	3123
DOID:10652	Alzheimers disease	3156
DOID:10652	Alzheimers disease	3157
DOID:10652	Alzheimers disease	3158
DOID:10652	Alzheimers disease	3162
DOID:10652	Alzheimers disease	3163
DOID:10652	Alzheimers disease	3172
DOID:10652	Alzheimers disease	3181
DOID:10652	Alzheimers disease	3185
DOID:10652	Alzheimers disease	3189
DOID:10652	Alzheimers disease	319
DOID:10652	Alzheimers disease	32
DOID:10652	Alzheimers disease	320
DOID:10652	Alzheimers disease	322
DOID:10652	Alzheimers disease	323
DOID:10652	Alzheimers disease	3239
DOID:10652	Alzheimers disease	3240
DOID:10652	Alzheimers disease	3248
DOID:10652	Alzheimers disease	3257
DOID:10652	Alzheimers disease	328
DOID:10652	Alzheimers disease	3290
DOID:10652	Alzheimers disease	3300
DOID:10652	Alzheimers disease	3303
DOID:10652	Alzheimers disease	3304
DOID:10652	Alzheimers disease	3305
DOID:10652	Alzheimers disease	3306
DOID:10652	Alzheimers disease	3308
DOID:10652	Alzheimers disease	3309
DOID:10652	Alzheimers disease	3310
DOID:10652	Alzheimers disease	3312
DOID:10652	Alzheimers disease	3313
DOID:10652	Alzheimers disease	3320
DOID:10652	Alzheimers disease	3329
DOID:10652	Alzheimers disease	3337
DOID:10652	Alzheimers disease	3339
DOID:10652	Alzheimers disease	334
DOID:10652	Alzheimers disease	335
DOID:10652	Alzheimers disease	3356
DOID:10652	Alzheimers disease	3358
DOID:10652	Alzheimers disease	3362
DOID:10652	Alzheimers disease	3363
DOID:10652	Alzheimers disease	337
DOID:10652	Alzheimers disease	338
DOID:10652	Alzheimers disease	3383
DOID:10652	Alzheimers disease	338567
DOID:10652	Alzheimers disease	340665
DOID:10652	Alzheimers disease	340706
DOID:10652	Alzheimers disease	340895
DOID:10652	Alzheimers disease	341
DOID:10652	Alzheimers disease	3416
DOID:10652	Alzheimers disease	3433
DOID:10652	Alzheimers disease	3434
DOID:10652	Alzheimers disease	3437
DOID:10652	Alzheimers disease	344
DOID:10652	Alzheimers disease	345
DOID:10652	Alzheimers disease	3458
DOID:10652	Alzheimers disease	3459
DOID:10652	Alzheimers disease	347
DOID:10652	Alzheimers disease	347731
DOID:10652	Alzheimers disease	3479
DOID:10652	Alzheimers disease	348
DOID:10652	Alzheimers disease	3480
DOID:10652	Alzheimers disease	3481
DOID:10652	Alzheimers disease	3482
DOID:10652	Alzheimers disease	3484
DOID:10652	Alzheimers disease	3485
DOID:10652	Alzheimers disease	3486
DOID:10652	Alzheimers disease	3487
DOID:10652	Alzheimers disease	3488
DOID:10652	Alzheimers disease	3489
DOID:10652	Alzheimers disease	351
DOID:10652	Alzheimers disease	353299
DOID:10652	Alzheimers disease	355
DOID:10652	Alzheimers disease	3552
DOID:10652	Alzheimers disease	3553
DOID:10652	Alzheimers disease	3554
DOID:10652	Alzheimers disease	3557
DOID:10652	Alzheimers disease	3558
DOID:10652	Alzheimers disease	3559
DOID:10652	Alzheimers disease	356
DOID:10652	Alzheimers disease	3562
DOID:10652	Alzheimers disease	3565
DOID:10652	Alzheimers disease	3566
DOID:10652	Alzheimers disease	3569
DOID:10652	Alzheimers disease	3570
DOID:10652	Alzheimers disease	3576
DOID:10652	Alzheimers disease	3586
DOID:10652	Alzheimers disease	3589
DOID:10652	Alzheimers disease	3592
DOID:10652	Alzheimers disease	36
DOID:10652	Alzheimers disease	3601
DOID:10652	Alzheimers disease	3606
DOID:10652	Alzheimers disease	3630
DOID:10652	Alzheimers disease	3638
DOID:10652	Alzheimers disease	3658
DOID:10652	Alzheimers disease	3667
DOID:10652	Alzheimers disease	367
DOID:10652	Alzheimers disease	3673
DOID:10652	Alzheimers disease	3674
DOID:10652	Alzheimers disease	3684
DOID:10652	Alzheimers disease	3685
DOID:10652	Alzheimers disease	3688
DOID:10652	Alzheimers disease	3698
DOID:10652	Alzheimers disease	3726
DOID:10652	Alzheimers disease	373156
DOID:10652	Alzheimers disease	374291
DOID:10652	Alzheimers disease	374354
DOID:10652	Alzheimers disease	3749
DOID:10652	Alzheimers disease	375
DOID:10652	Alzheimers disease	375790
DOID:10652	Alzheimers disease	3767
DOID:10652	Alzheimers disease	3778
DOID:10652	Alzheimers disease	3791
DOID:10652	Alzheimers disease	3799
DOID:10652	Alzheimers disease	38
DOID:10652	Alzheimers disease	3816
DOID:10652	Alzheimers disease	3831
DOID:10652	Alzheimers disease	3832
DOID:10652	Alzheimers disease	3856
DOID:10652	Alzheimers disease	387700
DOID:10652	Alzheimers disease	387707
DOID:10652	Alzheimers disease	387715
DOID:10652	Alzheimers disease	388007
DOID:10652	Alzheimers disease	388552
DOID:10652	Alzheimers disease	3897
DOID:10652	Alzheimers disease	39
DOID:10652	Alzheimers disease	3915
DOID:10652	Alzheimers disease	3925
DOID:10652	Alzheimers disease	3931
DOID:10652	Alzheimers disease	3933
DOID:10652	Alzheimers disease	3938
DOID:10652	Alzheimers disease	3949
DOID:10652	Alzheimers disease	3952
DOID:10652	Alzheimers disease	3953
DOID:10652	Alzheimers disease	3972
DOID:10652	Alzheimers disease	3973
DOID:10652	Alzheimers disease	3983
DOID:10652	Alzheimers disease	3988
DOID:10652	Alzheimers disease	3990
DOID:10652	Alzheimers disease	399818
DOID:10652	Alzheimers disease	399833
DOID:10652	Alzheimers disease	4000
DOID:10652	Alzheimers disease	4018
DOID:10652	Alzheimers disease	4023
DOID:10652	Alzheimers disease	403
DOID:10652	Alzheimers disease	4035
DOID:10652	Alzheimers disease	4036
DOID:10652	Alzheimers disease	4040
DOID:10652	Alzheimers disease	4041
DOID:10652	Alzheimers disease	4043
DOID:10652	Alzheimers disease	4049
DOID:10652	Alzheimers disease	4056
DOID:10652	Alzheimers disease	4057
DOID:10652	Alzheimers disease	4074
DOID:10652	Alzheimers disease	4088
DOID:10652	Alzheimers disease	410
DOID:10652	Alzheimers disease	411
DOID:10652	Alzheimers disease	4128
DOID:10652	Alzheimers disease	4129
DOID:10652	Alzheimers disease	4137
DOID:10652	Alzheimers disease	4143
DOID:10652	Alzheimers disease	4153
DOID:10652	Alzheimers disease	4210
DOID:10652	Alzheimers disease	4223
DOID:10652	Alzheimers disease	4241
DOID:10652	Alzheimers disease	4255
DOID:10652	Alzheimers disease	4261
DOID:10652	Alzheimers disease	4277
DOID:10652	Alzheimers disease	4282
DOID:10652	Alzheimers disease	4288
DOID:10652	Alzheimers disease	43
DOID:10652	Alzheimers disease	4311
DOID:10652	Alzheimers disease	4312
DOID:10652	Alzheimers disease	4313
DOID:10652	Alzheimers disease	4314
DOID:10652	Alzheimers disease	4318
DOID:10652	Alzheimers disease	4325
DOID:10652	Alzheimers disease	4327
DOID:10652	Alzheimers disease	4353
DOID:10652	Alzheimers disease	4360
DOID:10652	Alzheimers disease	4361
DOID:10652	Alzheimers disease	4397
DOID:10652	Alzheimers disease	4440
DOID:10652	Alzheimers disease	4481
DOID:10652	Alzheimers disease	4482
DOID:10652	Alzheimers disease	4508
DOID:10652	Alzheimers disease	4509
DOID:10652	Alzheimers disease	4511
DOID:10652	Alzheimers disease	4512
DOID:10652	Alzheimers disease	4513
DOID:10652	Alzheimers disease	4514
DOID:10652	Alzheimers disease	4519
DOID:10652	Alzheimers disease	4522
DOID:10652	Alzheimers disease	4524
DOID:10652	Alzheimers disease	4535
DOID:10652	Alzheimers disease	4536
DOID:10652	Alzheimers disease	4537
DOID:10652	Alzheimers disease	4538
DOID:10652	Alzheimers disease	4539
DOID:10652	Alzheimers disease	4540
DOID:10652	Alzheimers disease	4541
DOID:10652	Alzheimers disease	4543
DOID:10652	Alzheimers disease	4548
DOID:10652	Alzheimers disease	4552
DOID:10652	Alzheimers disease	4553
DOID:10652	Alzheimers disease	4558
DOID:10652	Alzheimers disease	4563
DOID:10652	Alzheimers disease	4564
DOID:10652	Alzheimers disease	4566
DOID:10652	Alzheimers disease	4567
DOID:10652	Alzheimers disease	4568
DOID:10652	Alzheimers disease	4569
DOID:10652	Alzheimers disease	4570
DOID:10652	Alzheimers disease	4571
DOID:10652	Alzheimers disease	4572
DOID:10652	Alzheimers disease	4573
DOID:10652	Alzheimers disease	4574
DOID:10652	Alzheimers disease	4575
DOID:10652	Alzheimers disease	4577
DOID:10652	Alzheimers disease	4578
DOID:10652	Alzheimers disease	4579
DOID:10652	Alzheimers disease	4601
DOID:10652	Alzheimers disease	4609
DOID:10652	Alzheimers disease	462
DOID:10652	Alzheimers disease	4651
DOID:10652	Alzheimers disease	4666
DOID:10652	Alzheimers disease	4685
DOID:10652	Alzheimers disease	4696
DOID:10652	Alzheimers disease	4700
DOID:10652	Alzheimers disease	4701
DOID:10652	Alzheimers disease	4702
DOID:10652	Alzheimers disease	4704
DOID:10652	Alzheimers disease	4705
DOID:10652	Alzheimers disease	4706
DOID:10652	Alzheimers disease	4711
DOID:10652	Alzheimers disease	4713
DOID:10652	Alzheimers disease	4714
DOID:10652	Alzheimers disease	4715
DOID:10652	Alzheimers disease	4716
DOID:10652	Alzheimers disease	4718
DOID:10652	Alzheimers disease	4719
DOID:10652	Alzheimers disease	4720
DOID:10652	Alzheimers disease	4722
DOID:10652	Alzheimers disease	4723
DOID:10652	Alzheimers disease	4724
DOID:10652	Alzheimers disease	4725
DOID:10652	Alzheimers disease	4726
DOID:10652	Alzheimers disease	4728
DOID:10652	Alzheimers disease	4729
DOID:10652	Alzheimers disease	4731
DOID:10652	Alzheimers disease	4739
DOID:10652	Alzheimers disease	4741
DOID:10652	Alzheimers disease	4747
DOID:10652	Alzheimers disease	4776
DOID:10652	Alzheimers disease	4780
DOID:10652	Alzheimers disease	4790
DOID:10652	Alzheimers disease	4791
DOID:10652	Alzheimers disease	4798
DOID:10652	Alzheimers disease	4803
DOID:10652	Alzheimers disease	4804
DOID:10652	Alzheimers disease	4838
DOID:10652	Alzheimers disease	4842
DOID:10652	Alzheimers disease	4843
DOID:10652	Alzheimers disease	4846
DOID:10652	Alzheimers disease	4852
DOID:10652	Alzheimers disease	4855
DOID:10652	Alzheimers disease	4864
DOID:10652	Alzheimers disease	4879
DOID:10652	Alzheimers disease	4887
DOID:10652	Alzheimers disease	4891
DOID:10652	Alzheimers disease	4892
DOID:10652	Alzheimers disease	4899
DOID:10652	Alzheimers disease	4908
DOID:10652	Alzheimers disease	4914
DOID:10652	Alzheimers disease	4915
DOID:10652	Alzheimers disease	4968
DOID:10652	Alzheimers disease	4973
DOID:10652	Alzheimers disease	498
DOID:10652	Alzheimers disease	4982
DOID:10652	Alzheimers disease	4987
DOID:10652	Alzheimers disease	5009
DOID:10652	Alzheimers disease	5033
DOID:10652	Alzheimers disease	5048
DOID:10652	Alzheimers disease	5052
DOID:10652	Alzheimers disease	5054
DOID:10652	Alzheimers disease	5058
DOID:10652	Alzheimers disease	50632
DOID:10652	Alzheimers disease	5068
DOID:10652	Alzheimers disease	5074
DOID:10652	Alzheimers disease	5076
DOID:10652	Alzheimers disease	50855
DOID:10652	Alzheimers disease	509
DOID:10652	Alzheimers disease	5092
DOID:10652	Alzheimers disease	51008
DOID:10652	Alzheimers disease	51021
DOID:10652	Alzheimers disease	5105
DOID:10652	Alzheimers disease	51063
DOID:10652	Alzheimers disease	51083
DOID:10652	Alzheimers disease	51085
DOID:10652	Alzheimers disease	51093
DOID:10652	Alzheimers disease	51094
DOID:10652	Alzheimers disease	51106
DOID:10652	Alzheimers disease	51107
DOID:10652	Alzheimers disease	5116
DOID:10652	Alzheimers disease	51182
DOID:10652	Alzheimers disease	51196
DOID:10652	Alzheimers disease	51207
DOID:10652	Alzheimers disease	5122
DOID:10652	Alzheimers disease	5126
DOID:10652	Alzheimers disease	51280
DOID:10652	Alzheimers disease	51281
DOID:10652	Alzheimers disease	51338
DOID:10652	Alzheimers disease	51363
DOID:10652	Alzheimers disease	51378
DOID:10652	Alzheimers disease	5146
DOID:10652	Alzheimers disease	5156
DOID:10652	Alzheimers disease	5159
DOID:10652	Alzheimers disease	5167
DOID:10652	Alzheimers disease	51684
DOID:10652	Alzheimers disease	51703
DOID:10652	Alzheimers disease	5199
DOID:10652	Alzheimers disease	5209
DOID:10652	Alzheimers disease	5214
DOID:10652	Alzheimers disease	5243
DOID:10652	Alzheimers disease	5251
DOID:10652	Alzheimers disease	5252
DOID:10652	Alzheimers disease	5264
DOID:10652	Alzheimers disease	5265
DOID:10652	Alzheimers disease	5290
DOID:10652	Alzheimers disease	5295
DOID:10652	Alzheimers disease	5298
DOID:10652	Alzheimers disease	5300
DOID:10652	Alzheimers disease	5305
DOID:10652	Alzheimers disease	5309
DOID:10652	Alzheimers disease	5320
DOID:10652	Alzheimers disease	5321
DOID:10652	Alzheimers disease	5327
DOID:10652	Alzheimers disease	5328
DOID:10652	Alzheimers disease	53354
DOID:10652	Alzheimers disease	5340
DOID:10652	Alzheimers disease	5345
DOID:10652	Alzheimers disease	5360
DOID:10652	Alzheimers disease	53632
DOID:10652	Alzheimers disease	53904
DOID:10652	Alzheimers disease	53942
DOID:10652	Alzheimers disease	54051
DOID:10652	Alzheimers disease	5406
DOID:10652	Alzheimers disease	5407
DOID:10652	Alzheimers disease	5408
DOID:10652	Alzheimers disease	5409
DOID:10652	Alzheimers disease	5423
DOID:10652	Alzheimers disease	5444
DOID:10652	Alzheimers disease	5445
DOID:10652	Alzheimers disease	5446
DOID:10652	Alzheimers disease	54462
DOID:10652	Alzheimers disease	5451
DOID:10652	Alzheimers disease	54518
DOID:10652	Alzheimers disease	54536
DOID:10652	Alzheimers disease	5465
DOID:10652	Alzheimers disease	5467
DOID:10652	Alzheimers disease	5468
DOID:10652	Alzheimers disease	54777
DOID:10652	Alzheimers disease	54805
DOID:10652	Alzheimers disease	54838
DOID:10652	Alzheimers disease	54914
DOID:10652	Alzheimers disease	5506
DOID:10652	Alzheimers disease	5507
DOID:10652	Alzheimers disease	55080
DOID:10652	Alzheimers disease	55118
DOID:10652	Alzheimers disease	55130
DOID:10652	Alzheimers disease	5514
DOID:10652	Alzheimers disease	55149
DOID:10652	Alzheimers disease	55165
DOID:10652	Alzheimers disease	55176
DOID:10652	Alzheimers disease	5521
DOID:10652	Alzheimers disease	55222
DOID:10652	Alzheimers disease	55280
DOID:10652	Alzheimers disease	5530
DOID:10652	Alzheimers disease	55301
DOID:10652	Alzheimers disease	55315
DOID:10652	Alzheimers disease	55328
DOID:10652	Alzheimers disease	5534
DOID:10652	Alzheimers disease	55361
DOID:10652	Alzheimers disease	55388
DOID:10652	Alzheimers disease	55454
DOID:10652	Alzheimers disease	55506
DOID:10652	Alzheimers disease	5551
DOID:10652	Alzheimers disease	55526
DOID:10652	Alzheimers disease	5562
DOID:10652	Alzheimers disease	5564
DOID:10652	Alzheimers disease	5565
DOID:10652	Alzheimers disease	55662
DOID:10652	Alzheimers disease	5567
DOID:10652	Alzheimers disease	55676
DOID:10652	Alzheimers disease	55680
DOID:10652	Alzheimers disease	55691
DOID:10652	Alzheimers disease	55717
DOID:10652	Alzheimers disease	55719
DOID:10652	Alzheimers disease	55749
DOID:10652	Alzheimers disease	55753
DOID:10652	Alzheimers disease	55793
DOID:10652	Alzheimers disease	55832
DOID:10652	Alzheimers disease	55847
DOID:10652	Alzheimers disease	55851
DOID:10652	Alzheimers disease	5588
DOID:10652	Alzheimers disease	5592
DOID:10652	Alzheimers disease	55937
DOID:10652	Alzheimers disease	55964
DOID:10652	Alzheimers disease	56165
DOID:10652	Alzheimers disease	5621
DOID:10652	Alzheimers disease	56288
DOID:10652	Alzheimers disease	5649
DOID:10652	Alzheimers disease	56521
DOID:10652	Alzheimers disease	5654
DOID:10652	Alzheimers disease	5660
DOID:10652	Alzheimers disease	5662
DOID:10652	Alzheimers disease	56624
DOID:10652	Alzheimers disease	5663
DOID:10652	Alzheimers disease	5664
DOID:10652	Alzheimers disease	56652
DOID:10652	Alzheimers disease	56681
DOID:10652	Alzheimers disease	56889
DOID:10652	Alzheimers disease	5698
DOID:10652	Alzheimers disease	57089
DOID:10652	Alzheimers disease	571
DOID:10652	Alzheimers disease	57118
DOID:10652	Alzheimers disease	57142
DOID:10652	Alzheimers disease	57178
DOID:10652	Alzheimers disease	57209
DOID:10652	Alzheimers disease	5725
DOID:10652	Alzheimers disease	5728
DOID:10652	Alzheimers disease	5731
DOID:10652	Alzheimers disease	5732
DOID:10652	Alzheimers disease	5733
DOID:10652	Alzheimers disease	5734
DOID:10652	Alzheimers disease	5737
DOID:10652	Alzheimers disease	5739
DOID:10652	Alzheimers disease	5740
DOID:10652	Alzheimers disease	5741
DOID:10652	Alzheimers disease	57412
DOID:10652	Alzheimers disease	5742
DOID:10652	Alzheimers disease	5743
DOID:10652	Alzheimers disease	57447
DOID:10652	Alzheimers disease	5745
DOID:10652	Alzheimers disease	57462
DOID:10652	Alzheimers disease	57512
DOID:10652	Alzheimers disease	57559
DOID:10652	Alzheimers disease	57584
DOID:10652	Alzheimers disease	57608
DOID:10652	Alzheimers disease	5763
DOID:10652	Alzheimers disease	57649
DOID:10652	Alzheimers disease	57678
DOID:10652	Alzheimers disease	57698
DOID:10652	Alzheimers disease	5770
DOID:10652	Alzheimers disease	57705
DOID:10652	Alzheimers disease	57715
DOID:10652	Alzheimers disease	57761
DOID:10652	Alzheimers disease	5777
DOID:10652	Alzheimers disease	57787
DOID:10652	Alzheimers disease	5786
DOID:10652	Alzheimers disease	5788
DOID:10652	Alzheimers disease	5791
DOID:10652	Alzheimers disease	58
DOID:10652	Alzheimers disease	581
DOID:10652	Alzheimers disease	5819
DOID:10652	Alzheimers disease	5832
DOID:10652	Alzheimers disease	5834
DOID:10652	Alzheimers disease	58504
DOID:10652	Alzheimers disease	5858
DOID:10652	Alzheimers disease	5870
DOID:10652	Alzheimers disease	5891
DOID:10652	Alzheimers disease	5894
DOID:10652	Alzheimers disease	59
DOID:10652	Alzheimers disease	590
DOID:10652	Alzheimers disease	5914
DOID:10652	Alzheimers disease	5915
DOID:10652	Alzheimers disease	5916
DOID:10652	Alzheimers disease	5950
DOID:10652	Alzheimers disease	596
DOID:10652	Alzheimers disease	5972
DOID:10652	Alzheimers disease	5979
DOID:10652	Alzheimers disease	598
DOID:10652	Alzheimers disease	5981
DOID:10652	Alzheimers disease	5983
DOID:10652	Alzheimers disease	599
DOID:10652	Alzheimers disease	5995
DOID:10652	Alzheimers disease	5999
DOID:10652	Alzheimers disease	6001
DOID:10652	Alzheimers disease	60370
DOID:10652	Alzheimers disease	6041
DOID:10652	Alzheimers disease	6046
DOID:10652	Alzheimers disease	60495
DOID:10652	Alzheimers disease	6052
DOID:10652	Alzheimers disease	60528
DOID:10652	Alzheimers disease	613
DOID:10652	Alzheimers disease	618
DOID:10652	Alzheimers disease	6185
DOID:10652	Alzheimers disease	6198
DOID:10652	Alzheimers disease	624
DOID:10652	Alzheimers disease	6251
DOID:10652	Alzheimers disease	6256
DOID:10652	Alzheimers disease	6257
DOID:10652	Alzheimers disease	6258
DOID:10652	Alzheimers disease	627
DOID:10652	Alzheimers disease	6272
DOID:10652	Alzheimers disease	6276
DOID:10652	Alzheimers disease	6277
DOID:10652	Alzheimers disease	6280
DOID:10652	Alzheimers disease	6283
DOID:10652	Alzheimers disease	6285
DOID:10652	Alzheimers disease	6288
DOID:10652	Alzheimers disease	6289
DOID:10652	Alzheimers disease	629
DOID:10652	Alzheimers disease	6310
DOID:10652	Alzheimers disease	6319
DOID:10652	Alzheimers disease	632
DOID:10652	Alzheimers disease	6347
DOID:10652	Alzheimers disease	6348
DOID:10652	Alzheimers disease	6351
DOID:10652	Alzheimers disease	6352
DOID:10652	Alzheimers disease	6355
DOID:10652	Alzheimers disease	6376
DOID:10652	Alzheimers disease	6387
DOID:10652	Alzheimers disease	63877
DOID:10652	Alzheimers disease	6400
DOID:10652	Alzheimers disease	6401
DOID:10652	Alzheimers disease	6403
DOID:10652	Alzheimers disease	64072
DOID:10652	Alzheimers disease	64077
DOID:10652	Alzheimers disease	64081
DOID:10652	Alzheimers disease	64102
DOID:10652	Alzheimers disease	64106
DOID:10652	Alzheimers disease	64137
DOID:10652	Alzheimers disease	6414
DOID:10652	Alzheimers disease	642
DOID:10652	Alzheimers disease	64210
DOID:10652	Alzheimers disease	64215
DOID:10652	Alzheimers disease	64216
DOID:10652	Alzheimers disease	64240
DOID:10652	Alzheimers disease	64318
DOID:10652	Alzheimers disease	6441
DOID:10652	Alzheimers disease	6453
DOID:10652	Alzheimers disease	6461
DOID:10652	Alzheimers disease	64805
DOID:10652	Alzheimers disease	649
DOID:10652	Alzheimers disease	6506
DOID:10652	Alzheimers disease	65078
DOID:10652	Alzheimers disease	651
DOID:10652	Alzheimers disease	6513
DOID:10652	Alzheimers disease	6517
DOID:10652	Alzheimers disease	652
DOID:10652	Alzheimers disease	65217
DOID:10652	Alzheimers disease	6531
DOID:10652	Alzheimers disease	6532
DOID:10652	Alzheimers disease	653509
DOID:10652	Alzheimers disease	6539
DOID:10652	Alzheimers disease	655
DOID:10652	Alzheimers disease	6556
DOID:10652	Alzheimers disease	6568
DOID:10652	Alzheimers disease	657
DOID:10652	Alzheimers disease	6571
DOID:10652	Alzheimers disease	6572
DOID:10652	Alzheimers disease	6585
DOID:10652	Alzheimers disease	66008
DOID:10652	Alzheimers disease	6622
DOID:10652	Alzheimers disease	6623
DOID:10652	Alzheimers disease	6646
DOID:10652	Alzheimers disease	6647
DOID:10652	Alzheimers disease	6648
DOID:10652	Alzheimers disease	6649
DOID:10652	Alzheimers disease	6653
DOID:10652	Alzheimers disease	6655
DOID:10652	Alzheimers disease	6658
DOID:10652	Alzheimers disease	6667
DOID:10652	Alzheimers disease	6678
DOID:10652	Alzheimers disease	6696
DOID:10652	Alzheimers disease	6716
DOID:10652	Alzheimers disease	672
DOID:10652	Alzheimers disease	6720
DOID:10652	Alzheimers disease	6721
DOID:10652	Alzheimers disease	6722
DOID:10652	Alzheimers disease	6750
DOID:10652	Alzheimers disease	6756
DOID:10652	Alzheimers disease	6770
DOID:10652	Alzheimers disease	6786
DOID:10652	Alzheimers disease	6794
DOID:10652	Alzheimers disease	6804
DOID:10652	Alzheimers disease	6832
DOID:10652	Alzheimers disease	6833
DOID:10652	Alzheimers disease	6840
DOID:10652	Alzheimers disease	6844
DOID:10652	Alzheimers disease	6865
DOID:10652	Alzheimers disease	6868
DOID:10652	Alzheimers disease	6872
DOID:10652	Alzheimers disease	688
DOID:10652	Alzheimers disease	6891
DOID:10652	Alzheimers disease	6908
DOID:10652	Alzheimers disease	6915
DOID:10652	Alzheimers disease	6916
DOID:10652	Alzheimers disease	6927
DOID:10652	Alzheimers disease	6934
DOID:10652	Alzheimers disease	6935
DOID:10652	Alzheimers disease	6945
DOID:10652	Alzheimers disease	6947
DOID:10652	Alzheimers disease	6948
DOID:10652	Alzheimers disease	6975
DOID:10652	Alzheimers disease	7001
DOID:10652	Alzheimers disease	7009
DOID:10652	Alzheimers disease	7018
DOID:10652	Alzheimers disease	7019
DOID:10652	Alzheimers disease	7024
DOID:10652	Alzheimers disease	7032
DOID:10652	Alzheimers disease	7040
DOID:10652	Alzheimers disease	7056
DOID:10652	Alzheimers disease	7067
DOID:10652	Alzheimers disease	7068
DOID:10652	Alzheimers disease	7076
DOID:10652	Alzheimers disease	7077
DOID:10652	Alzheimers disease	7093
DOID:10652	Alzheimers disease	7099
DOID:10652	Alzheimers disease	7124
DOID:10652	Alzheimers disease	7126
DOID:10652	Alzheimers disease	7127
DOID:10652	Alzheimers disease	7128
DOID:10652	Alzheimers disease	7132
DOID:10652	Alzheimers disease	7133
DOID:10652	Alzheimers disease	7137
DOID:10652	Alzheimers disease	7148
DOID:10652	Alzheimers disease	715
DOID:10652	Alzheimers disease	7157
DOID:10652	Alzheimers disease	7161
DOID:10652	Alzheimers disease	7166
DOID:10652	Alzheimers disease	7167
DOID:10652	Alzheimers disease	7178
DOID:10652	Alzheimers disease	718
DOID:10652	Alzheimers disease	7182
DOID:10652	Alzheimers disease	7185
DOID:10652	Alzheimers disease	7186
DOID:10652	Alzheimers disease	7187
DOID:10652	Alzheimers disease	7188
DOID:10652	Alzheimers disease	7189
DOID:10652	Alzheimers disease	721
DOID:10652	Alzheimers disease	724066
DOID:10652	Alzheimers disease	7249
DOID:10652	Alzheimers disease	7274
DOID:10652	Alzheimers disease	7276
DOID:10652	Alzheimers disease	728
DOID:10652	Alzheimers disease	728450
DOID:10652	Alzheimers disease	729230
DOID:10652	Alzheimers disease	729238
DOID:10652	Alzheimers disease	7295
DOID:10652	Alzheimers disease	7296
DOID:10652	Alzheimers disease	7312
DOID:10652	Alzheimers disease	7314
DOID:10652	Alzheimers disease	7321
DOID:10652	Alzheimers disease	7329
DOID:10652	Alzheimers disease	7345
DOID:10652	Alzheimers disease	7351
DOID:10652	Alzheimers disease	7352
DOID:10652	Alzheimers disease	7376
DOID:10652	Alzheimers disease	7391
DOID:10652	Alzheimers disease	7392
DOID:10652	Alzheimers disease	7412
DOID:10652	Alzheimers disease	7414
DOID:10652	Alzheimers disease	7417
DOID:10652	Alzheimers disease	7421
DOID:10652	Alzheimers disease	7422
DOID:10652	Alzheimers disease	7425
DOID:10652	Alzheimers disease	7431
DOID:10652	Alzheimers disease	7436
DOID:10652	Alzheimers disease	7447
DOID:10652	Alzheimers disease	7450
DOID:10652	Alzheimers disease	7479
DOID:10652	Alzheimers disease	7490
DOID:10652	Alzheimers disease	7511
DOID:10652	Alzheimers disease	7515
DOID:10652	Alzheimers disease	7534
DOID:10652	Alzheimers disease	755
DOID:10652	Alzheimers disease	7582
DOID:10652	Alzheimers disease	768
DOID:10652	Alzheimers disease	773
DOID:10652	Alzheimers disease	7767
DOID:10652	Alzheimers disease	7782
DOID:10652	Alzheimers disease	7799
DOID:10652	Alzheimers disease	7804
DOID:10652	Alzheimers disease	783
DOID:10652	Alzheimers disease	7850
DOID:10652	Alzheimers disease	79001
DOID:10652	Alzheimers disease	79004
DOID:10652	Alzheimers disease	79135
DOID:10652	Alzheimers disease	7919
DOID:10652	Alzheimers disease	7941
DOID:10652	Alzheimers disease	79591
DOID:10652	Alzheimers disease	79602
DOID:10652	Alzheimers disease	79739
DOID:10652	Alzheimers disease	79741
DOID:10652	Alzheimers disease	79803
DOID:10652	Alzheimers disease	79879
DOID:10652	Alzheimers disease	79892
DOID:10652	Alzheimers disease	79895
DOID:10652	Alzheimers disease	79896
DOID:10652	Alzheimers disease	799
DOID:10652	Alzheimers disease	79933
DOID:10652	Alzheimers disease	79991
DOID:10652	Alzheimers disease	801
DOID:10652	Alzheimers disease	80114
DOID:10652	Alzheimers disease	80142
DOID:10652	Alzheimers disease	80195
DOID:10652	Alzheimers disease	80201
DOID:10652	Alzheimers disease	80217
DOID:10652	Alzheimers disease	8027
DOID:10652	Alzheimers disease	8029
DOID:10652	Alzheimers disease	8030
DOID:10652	Alzheimers disease	8031
DOID:10652	Alzheimers disease	80312
DOID:10652	Alzheimers disease	80314
DOID:10652	Alzheimers disease	8034
DOID:10652	Alzheimers disease	80351
DOID:10652	Alzheimers disease	8038
DOID:10652	Alzheimers disease	80737
DOID:10652	Alzheimers disease	8074
DOID:10652	Alzheimers disease	80760
DOID:10652	Alzheimers disease	8081
DOID:10652	Alzheimers disease	810
DOID:10652	Alzheimers disease	81030
DOID:10652	Alzheimers disease	81037
DOID:10652	Alzheimers disease	815
DOID:10652	Alzheimers disease	81603
DOID:10652	Alzheimers disease	81621
DOID:10652	Alzheimers disease	818
DOID:10652	Alzheimers disease	8187
DOID:10652	Alzheimers disease	81894
DOID:10652	Alzheimers disease	823
DOID:10652	Alzheimers disease	8233
DOID:10652	Alzheimers disease	8301
DOID:10652	Alzheimers disease	831
DOID:10652	Alzheimers disease	834
DOID:10652	Alzheimers disease	83464
DOID:10652	Alzheimers disease	83592
DOID:10652	Alzheimers disease	836
DOID:10652	Alzheimers disease	83641
DOID:10652	Alzheimers disease	837
DOID:10652	Alzheimers disease	839
DOID:10652	Alzheimers disease	83937
DOID:10652	Alzheimers disease	83938
DOID:10652	Alzheimers disease	8396
DOID:10652	Alzheimers disease	8398
DOID:10652	Alzheimers disease	840
DOID:10652	Alzheimers disease	84171
DOID:10652	Alzheimers disease	84287
DOID:10652	Alzheimers disease	84332
DOID:10652	Alzheimers disease	84333
DOID:10652	Alzheimers disease	84435
DOID:10652	Alzheimers disease	84445
DOID:10652	Alzheimers disease	84457
DOID:10652	Alzheimers disease	8453
DOID:10652	Alzheimers disease	84545
DOID:10652	Alzheimers disease	84547
DOID:10652	Alzheimers disease	84570
DOID:10652	Alzheimers disease	846
DOID:10652	Alzheimers disease	84632
DOID:10652	Alzheimers disease	84665
DOID:10652	Alzheimers disease	84681
DOID:10652	Alzheimers disease	847
DOID:10652	Alzheimers disease	8471
DOID:10652	Alzheimers disease	84722
DOID:10652	Alzheimers disease	84795
DOID:10652	Alzheimers disease	84893
DOID:10652	Alzheimers disease	84896
DOID:10652	Alzheimers disease	84898
DOID:10652	Alzheimers disease	84920
DOID:10652	Alzheimers disease	84930
DOID:10652	Alzheimers disease	84986
DOID:10652	Alzheimers disease	84991
DOID:10652	Alzheimers disease	8509
DOID:10652	Alzheimers disease	8513
DOID:10652	Alzheimers disease	8516
DOID:10652	Alzheimers disease	8521
DOID:10652	Alzheimers disease	85442
DOID:10652	Alzheimers disease	85450
DOID:10652	Alzheimers disease	85569
DOID:10652	Alzheimers disease	8559
DOID:10652	Alzheimers disease	8568
DOID:10652	Alzheimers disease	857
DOID:10652	Alzheimers disease	860
DOID:10652	Alzheimers disease	8600
DOID:10652	Alzheimers disease	8651
DOID:10652	Alzheimers disease	8660
DOID:10652	Alzheimers disease	8661
DOID:10652	Alzheimers disease	8682
DOID:10652	Alzheimers disease	8694
DOID:10652	Alzheimers disease	8711
DOID:10652	Alzheimers disease	8729
DOID:10652	Alzheimers disease	8735
DOID:10652	Alzheimers disease	875
DOID:10652	Alzheimers disease	8754
DOID:10652	Alzheimers disease	8771
DOID:10652	Alzheimers disease	8792
DOID:10652	Alzheimers disease	8809
DOID:10652	Alzheimers disease	8829
DOID:10652	Alzheimers disease	8851
DOID:10652	Alzheimers disease	8861
DOID:10652	Alzheimers disease	8872
DOID:10652	Alzheimers disease	8878
DOID:10652	Alzheimers disease	8879
DOID:10652	Alzheimers disease	89
DOID:10652	Alzheimers disease	892
DOID:10652	Alzheimers disease	8945
DOID:10652	Alzheimers disease	896
DOID:10652	Alzheimers disease	89832
DOID:10652	Alzheimers disease	89872
DOID:10652	Alzheimers disease	8997
DOID:10652	Alzheimers disease	9
DOID:10652	Alzheimers disease	9023
DOID:10652	Alzheimers disease	9033
DOID:10652	Alzheimers disease	90332
DOID:10652	Alzheimers disease	9044
DOID:10652	Alzheimers disease	9060
DOID:10652	Alzheimers disease	90865
DOID:10652	Alzheimers disease	91074
DOID:10652	Alzheimers disease	9118
DOID:10652	Alzheimers disease	9124
DOID:10652	Alzheimers disease	9126
DOID:10652	Alzheimers disease	91452
DOID:10652	Alzheimers disease	9148
DOID:10652	Alzheimers disease	91523
DOID:10652	Alzheimers disease	91647
DOID:10652	Alzheimers disease	9169
DOID:10652	Alzheimers disease	91734
DOID:10652	Alzheimers disease	9188
DOID:10652	Alzheimers disease	9200
DOID:10652	Alzheimers disease	9211
DOID:10652	Alzheimers disease	922
DOID:10652	Alzheimers disease	9221
DOID:10652	Alzheimers disease	92211
DOID:10652	Alzheimers disease	9227
DOID:10652	Alzheimers disease	9231
DOID:10652	Alzheimers disease	9261
DOID:10652	Alzheimers disease	928
DOID:10652	Alzheimers disease	929
DOID:10652	Alzheimers disease	9352
DOID:10652	Alzheimers disease	93550
DOID:10652	Alzheimers disease	9370
DOID:10652	Alzheimers disease	9382
DOID:10652	Alzheimers disease	9388
DOID:10652	Alzheimers disease	94134
DOID:10652	Alzheimers disease	9420
DOID:10652	Alzheimers disease	94233
DOID:10652	Alzheimers disease	9429
DOID:10652	Alzheimers disease	9445
DOID:10652	Alzheimers disease	9446
DOID:10652	Alzheimers disease	945
DOID:10652	Alzheimers disease	9469
DOID:10652	Alzheimers disease	9479
DOID:10652	Alzheimers disease	9481
DOID:10652	Alzheimers disease	9482
DOID:10652	Alzheimers disease	949
DOID:10652	Alzheimers disease	9518
DOID:10652	Alzheimers disease	9522
DOID:10652	Alzheimers disease	953
DOID:10652	Alzheimers disease	9531
DOID:10652	Alzheimers disease	9536
DOID:10652	Alzheimers disease	9546
DOID:10652	Alzheimers disease	9559
DOID:10652	Alzheimers disease	9562
DOID:10652	Alzheimers disease	9576
DOID:10652	Alzheimers disease	9585
DOID:10652	Alzheimers disease	9588
DOID:10652	Alzheimers disease	959
DOID:10652	Alzheimers disease	9618
DOID:10652	Alzheimers disease	9619
DOID:10652	Alzheimers disease	9632
DOID:10652	Alzheimers disease	9644
DOID:10652	Alzheimers disease	9748
DOID:10652	Alzheimers disease	9749
DOID:10652	Alzheimers disease	9790
DOID:10652	Alzheimers disease	9806
DOID:10652	Alzheimers disease	9817
DOID:10652	Alzheimers disease	9821
DOID:10652	Alzheimers disease	983
DOID:10652	Alzheimers disease	9846
DOID:10652	Alzheimers disease	9863
DOID:10652	Alzheimers disease	9886
DOID:10652	Alzheimers disease	9918
DOID:10652	Alzheimers disease	9937
DOID:10652	Alzheimers disease	9971
DOID:10652	Alzheimers disease	9973
DOID:0050434	Andersen-Tawil syndrome	3759
DOID:1932	Angelman syndrome	10479
DOID:1932	Angelman syndrome	2562
DOID:1932	Angelman syndrome	282
DOID:1932	Angelman syndrome	344387
DOID:1932	Angelman syndrome	4204
DOID:1932	Angelman syndrome	4948
DOID:1932	Angelman syndrome	6792
DOID:1932	Angelman syndrome	7337
DOID:0050462	Antley-Bixler syndrome	2260
DOID:0050462	Antley-Bixler syndrome	2263
DOID:0050462	Antley-Bixler syndrome	5447
DOID:3944	Arenaviridae infectious disease	7037
DOID:0050647	Arts syndrome	5631
DOID:0050432	Asperger syndrome	2020
DOID:0050432	Asperger syndrome	2477
DOID:0050432	Asperger syndrome	2481
DOID:0050432	Asperger syndrome	2482
DOID:0050432	Asperger syndrome	27185
DOID:0050432	Asperger syndrome	3198
DOID:0050432	Asperger syndrome	54413
DOID:0050432	Asperger syndrome	57502
DOID:0050432	Asperger syndrome	6532
DOID:0050682	Athabaskan brainstem dysgenesis syndrome	3198
DOID:14686	Axenfeld-Rieger syndrome	2028
DOID:14686	Axenfeld-Rieger syndrome	2296
DOID:14686	Axenfeld-Rieger syndrome	5080
DOID:14686	Axenfeld-Rieger syndrome	5308
DOID:3052	Balkan nephropathy	1565
DOID:3052	Balkan nephropathy	1576
DOID:3052	Balkan nephropathy	1577
DOID:3052	Balkan nephropathy	1728
DOID:3052	Balkan nephropathy	2944
DOID:3052	Balkan nephropathy	2950
DOID:3052	Balkan nephropathy	2952
DOID:3052	Balkan nephropathy	7157
DOID:0050654	Baller-Gerold syndrome	9401
DOID:0050655	Bamforth-Lazarus syndrome	2304
DOID:0050655	Bamforth-Lazarus syndrome	590
DOID:0050657	Bannayan-Riley-Ruvalcaba syndrome	2263
DOID:0050657	Bannayan-Riley-Ruvalcaba syndrome	5728
DOID:0050657	Bannayan-Riley-Ruvalcaba syndrome	6390
DOID:0050657	Bannayan-Riley-Ruvalcaba syndrome	6392
DOID:0050657	Bannayan-Riley-Ruvalcaba syndrome	657
DOID:0050657	Bannayan-Riley-Ruvalcaba syndrome	672
DOID:0050657	Bannayan-Riley-Ruvalcaba syndrome	675
DOID:1935	Bardet-Biedl syndrome	115861
DOID:1935	Bardet-Biedl syndrome	123016
DOID:1935	Bardet-Biedl syndrome	129880
DOID:1935	Bardet-Biedl syndrome	166379
DOID:1935	Bardet-Biedl syndrome	22954
DOID:1935	Bardet-Biedl syndrome	27241
DOID:1935	Bardet-Biedl syndrome	4828
DOID:1935	Bardet-Biedl syndrome	51057
DOID:1935	Bardet-Biedl syndrome	54903
DOID:1935	Bardet-Biedl syndrome	55212
DOID:1935	Bardet-Biedl syndrome	582
DOID:1935	Bardet-Biedl syndrome	583
DOID:1935	Bardet-Biedl syndrome	585
DOID:1935	Bardet-Biedl syndrome	79140
DOID:1935	Bardet-Biedl syndrome	79738
DOID:1935	Bardet-Biedl syndrome	80184
DOID:1935	Bardet-Biedl syndrome	8195
DOID:1935	Bardet-Biedl syndrome	84100
DOID:1935	Bardet-Biedl syndrome	91147
DOID:9206	Barretts esophagus	1012
DOID:9206	Barretts esophagus	1029
DOID:9206	Barretts esophagus	1045
DOID:9206	Barretts esophagus	10643
DOID:9206	Barretts esophagus	11197
DOID:9206	Barretts esophagus	11200
DOID:9206	Barretts esophagus	115908
DOID:9206	Barretts esophagus	1509
DOID:9206	Barretts esophagus	1543
DOID:9206	Barretts esophagus	1646
DOID:9206	Barretts esophagus	1728
DOID:9206	Barretts esophagus	1950
DOID:9206	Barretts esophagus	1956
DOID:9206	Barretts esophagus	2068
DOID:9206	Barretts esophagus	2520
DOID:9206	Barretts esophagus	2877
DOID:9206	Barretts esophagus	2944
DOID:9206	Barretts esophagus	2950
DOID:9206	Barretts esophagus	2952
DOID:9206	Barretts esophagus	3077
DOID:9206	Barretts esophagus	3082
DOID:9206	Barretts esophagus	3091
DOID:9206	Barretts esophagus	3106
DOID:9206	Barretts esophagus	324
DOID:9206	Barretts esophagus	3315
DOID:9206	Barretts esophagus	3479
DOID:9206	Barretts esophagus	3480
DOID:9206	Barretts esophagus	3486
DOID:9206	Barretts esophagus	3558
DOID:9206	Barretts esophagus	3569
DOID:9206	Barretts esophagus	3576
DOID:9206	Barretts esophagus	3586
DOID:9206	Barretts esophagus	3593
DOID:9206	Barretts esophagus	4085
DOID:9206	Barretts esophagus	4170
DOID:9206	Barretts esophagus	4481
DOID:9206	Barretts esophagus	4583
DOID:9206	Barretts esophagus	4843
DOID:9206	Barretts esophagus	4968
DOID:9206	Barretts esophagus	51008
DOID:9206	Barretts esophagus	5290
DOID:9206	Barretts esophagus	5291
DOID:9206	Barretts esophagus	5307
DOID:9206	Barretts esophagus	5468
DOID:9206	Barretts esophagus	56475
DOID:9206	Barretts esophagus	57016
DOID:9206	Barretts esophagus	5743
DOID:9206	Barretts esophagus	595
DOID:9206	Barretts esophagus	5967
DOID:9206	Barretts esophagus	5970
DOID:9206	Barretts esophagus	6422
DOID:9206	Barretts esophagus	6497
DOID:9206	Barretts esophagus	6498
DOID:9206	Barretts esophagus	6548
DOID:9206	Barretts esophagus	6647
DOID:9206	Barretts esophagus	6648
DOID:9206	Barretts esophagus	6750
DOID:9206	Barretts esophagus	699
DOID:9206	Barretts esophagus	7157
DOID:9206	Barretts esophagus	7298
DOID:9206	Barretts esophagus	7508
DOID:9206	Barretts esophagus	7515
DOID:9206	Barretts esophagus	7517
DOID:9206	Barretts esophagus	864
DOID:9206	Barretts esophagus	8824
DOID:9206	Barretts esophagus	890
DOID:9206	Barretts esophagus	9971
DOID:0050658	Bart-Pumphrey syndrome	2706
DOID:0050476	Barth syndrome	6901
DOID:11102	Bartonella infectious disease	3553
DOID:11102	Bartonella infectious disease	3576
DOID:445	Bartter disease	1187
DOID:445	Bartter disease	1188
DOID:445	Bartter disease	3758
DOID:445	Bartter disease	5972
DOID:445	Bartter disease	5997
DOID:445	Bartter disease	6557
DOID:445	Bartter disease	7809
DOID:6808	Basaloid follicular hamartoma	6469
DOID:0050660	Beare-Stevenson cutis gyrata syndrome	2263
DOID:9883	Becker muscular dystrophy	10631
DOID:9883	Becker muscular dystrophy	1756
DOID:9883	Becker muscular dystrophy	4618
DOID:9883	Becker muscular dystrophy	6347
DOID:9883	Becker muscular dystrophy	7040
DOID:9883	Becker muscular dystrophy	920
DOID:5572	Beckwith-Wiedemann syndrome	1028
DOID:5572	Beckwith-Wiedemann syndrome	10984
DOID:5572	Beckwith-Wiedemann syndrome	174
DOID:5572	Beckwith-Wiedemann syndrome	283120
DOID:5572	Beckwith-Wiedemann syndrome	3481
DOID:5572	Beckwith-Wiedemann syndrome	3784
DOID:5572	Beckwith-Wiedemann syndrome	5325
DOID:5572	Beckwith-Wiedemann syndrome	64324
DOID:13241	Behcets disease	10
DOID:13241	Behcets disease	100132285
DOID:13241	Behcets disease	100507436
DOID:13241	Behcets disease	104
DOID:13241	Behcets disease	10563
DOID:13241	Behcets disease	112744
DOID:13241	Behcets disease	114548
DOID:13241	Behcets disease	115352
DOID:13241	Behcets disease	115653
DOID:13241	Behcets disease	1234
DOID:13241	Behcets disease	1361
DOID:13241	Behcets disease	149233
DOID:13241	Behcets disease	1493
DOID:13241	Behcets disease	1543
DOID:13241	Behcets disease	1557
DOID:13241	Behcets disease	1559
DOID:13241	Behcets disease	1636
DOID:13241	Behcets disease	2023
DOID:13241	Behcets disease	2147
DOID:13241	Behcets disease	2153
DOID:13241	Behcets disease	2212
DOID:13241	Behcets disease	2214
DOID:13241	Behcets disease	2215
DOID:13241	Behcets disease	2220
DOID:13241	Behcets disease	2532
DOID:13241	Behcets disease	26191
DOID:13241	Behcets disease	2944
DOID:13241	Behcets disease	2950
DOID:13241	Behcets disease	2952
DOID:13241	Behcets disease	3002
DOID:13241	Behcets disease	3105
DOID:13241	Behcets disease	3106
DOID:13241	Behcets disease	3107
DOID:13241	Behcets disease	3119
DOID:13241	Behcets disease	3123
DOID:13241	Behcets disease	3133
DOID:13241	Behcets disease	3135
DOID:13241	Behcets disease	335
DOID:13241	Behcets disease	338
DOID:13241	Behcets disease	3383
DOID:13241	Behcets disease	3439
DOID:13241	Behcets disease	3455
DOID:13241	Behcets disease	3458
DOID:13241	Behcets disease	348
DOID:13241	Behcets disease	350
DOID:13241	Behcets disease	3552
DOID:13241	Behcets disease	3553
DOID:13241	Behcets disease	3557
DOID:13241	Behcets disease	3558
DOID:13241	Behcets disease	3565
DOID:13241	Behcets disease	3569
DOID:13241	Behcets disease	3570
DOID:13241	Behcets disease	3576
DOID:13241	Behcets disease	3579
DOID:13241	Behcets disease	3586
DOID:13241	Behcets disease	3593
DOID:13241	Behcets disease	3595
DOID:13241	Behcets disease	3605
DOID:13241	Behcets disease	3606
DOID:13241	Behcets disease	3659
DOID:13241	Behcets disease	3663
DOID:13241	Behcets disease	3673
DOID:13241	Behcets disease	3802
DOID:13241	Behcets disease	3803
DOID:13241	Behcets disease	3804
DOID:13241	Behcets disease	3805
DOID:13241	Behcets disease	3806
DOID:13241	Behcets disease	3808
DOID:13241	Behcets disease	3809
DOID:13241	Behcets disease	3810
DOID:13241	Behcets disease	3811
DOID:13241	Behcets disease	3812
DOID:13241	Behcets disease	3813
DOID:13241	Behcets disease	3821
DOID:13241	Behcets disease	3822
DOID:13241	Behcets disease	3824
DOID:13241	Behcets disease	387082
DOID:13241	Behcets disease	3952
DOID:13241	Behcets disease	3959
DOID:13241	Behcets disease	4049
DOID:13241	Behcets disease	407
DOID:13241	Behcets disease	4153
DOID:13241	Behcets disease	4210
DOID:13241	Behcets disease	4277
DOID:13241	Behcets disease	4313
DOID:13241	Behcets disease	4318
DOID:13241	Behcets disease	4353
DOID:13241	Behcets disease	4524
DOID:13241	Behcets disease	4598
DOID:13241	Behcets disease	4790
DOID:13241	Behcets disease	4792
DOID:13241	Behcets disease	4843
DOID:13241	Behcets disease	4846
DOID:13241	Behcets disease	5054
DOID:13241	Behcets disease	54106
DOID:13241	Behcets disease	57292
DOID:13241	Behcets disease	6295
DOID:13241	Behcets disease	6347
DOID:13241	Behcets disease	6352
DOID:13241	Behcets disease	6366
DOID:13241	Behcets disease	6387
DOID:13241	Behcets disease	6402
DOID:13241	Behcets disease	64127
DOID:13241	Behcets disease	6556
DOID:13241	Behcets disease	6648
DOID:13241	Behcets disease	6649
DOID:13241	Behcets disease	6775
DOID:13241	Behcets disease	6890
DOID:13241	Behcets disease	6891
DOID:13241	Behcets disease	7040
DOID:13241	Behcets disease	7046
DOID:13241	Behcets disease	7097
DOID:13241	Behcets disease	7099
DOID:13241	Behcets disease	7124
DOID:13241	Behcets disease	7132
DOID:13241	Behcets disease	7133
DOID:13241	Behcets disease	7294
DOID:13241	Behcets disease	7298
DOID:13241	Behcets disease	7422
DOID:13241	Behcets disease	7450
DOID:13241	Behcets disease	847
DOID:13241	Behcets disease	8858
DOID:13241	Behcets disease	9051
DOID:13241	Behcets disease	9370
DOID:13241	Behcets disease	940
DOID:2217	Bernard-Soulier syndrome	2192
DOID:2217	Bernard-Soulier syndrome	2811
DOID:2217	Bernard-Soulier syndrome	2812
DOID:2217	Bernard-Soulier syndrome	2814
DOID:2217	Bernard-Soulier syndrome	2815
DOID:2217	Bernard-Soulier syndrome	4627
DOID:0050663	Bethlem myopathy	1291
DOID:0050663	Bethlem myopathy	1292
DOID:0050663	Bethlem myopathy	1293
DOID:0050664	Bietti crystalline corneoretinal dystrophy	285440
DOID:0050675	Birk-Barel syndrome	51305
DOID:0050676	Birt-Hogg-Dube syndrome	201163
DOID:0050677	Bjornstad syndrome	617
DOID:0050678	Blau syndrome	64127
DOID:12305	Bloch-Sulzberger syndrome	6356
DOID:12305	Bloch-Sulzberger syndrome	8517
DOID:0050680	Boomerang dysplasia	2317
DOID:0050681	Borjeson-Forssman-Lehmann syndrome	84295
DOID:0050683	Bothnia retinal dystrophy	6017
DOID:0050684	Bowen-Conradi syndrome	10436
DOID:0050692	Brody myopathy	487
DOID:0050693	Brooke-Spiegler syndrome	1540
DOID:10235	Browns tendon sheath syndrome	1312
DOID:10235	Browns tendon sheath syndrome	1814
DOID:10235	Browns tendon sheath syndrome	3084
DOID:10235	Browns tendon sheath syndrome	6531
DOID:0050694	Brown-Vialetto-Van Laere syndrome	113278
DOID:14457	Brucella abortus brucellosis	3569
DOID:14457	Brucella abortus brucellosis	7097
DOID:0050451	Brugada syndrome	10008
DOID:0050451	Brugada syndrome	10021
DOID:0050451	Brugada syndrome	23171
DOID:0050451	Brugada syndrome	3753
DOID:0050451	Brugada syndrome	3757
DOID:0050451	Brugada syndrome	3764
DOID:0050451	Brugada syndrome	3784
DOID:0050451	Brugada syndrome	55800
DOID:0050451	Brugada syndrome	6324
DOID:0050451	Brugada syndrome	6327
DOID:0050451	Brugada syndrome	6331
DOID:0050451	Brugada syndrome	775
DOID:0050451	Brugada syndrome	783
DOID:0050451	Brugada syndrome	9992
DOID:14179	Bruton-type agammaglobulinemia	3569
DOID:14179	Bruton-type agammaglobulinemia	695
DOID:0050377	Burkholderia cepacia complex infectious disease	1080
DOID:0050377	Burkholderia cepacia complex infectious disease	4153
DOID:8584	Burkitts lymphoma	10018
DOID:8584	Burkitts lymphoma	10673
DOID:8584	Burkitts lymphoma	11201
DOID:8584	Burkitts lymphoma	1728
DOID:8584	Burkitts lymphoma	2068
DOID:8584	Burkitts lymphoma	207
DOID:8584	Burkitts lymphoma	2272
DOID:8584	Burkitts lymphoma	2322
DOID:8584	Burkitts lymphoma	27113
DOID:8584	Burkitts lymphoma	27434
DOID:8584	Burkitts lymphoma	3455
DOID:8584	Burkitts lymphoma	3565
DOID:8584	Burkitts lymphoma	3586
DOID:8584	Burkitts lymphoma	3845
DOID:8584	Burkitts lymphoma	4221
DOID:8584	Burkitts lymphoma	4524
DOID:8584	Burkitts lymphoma	4609
DOID:8584	Burkitts lymphoma	4773
DOID:8584	Burkitts lymphoma	5087
DOID:8584	Burkitts lymphoma	53947
DOID:8584	Burkitts lymphoma	5551
DOID:8584	Burkitts lymphoma	55872
DOID:8584	Burkitts lymphoma	57379
DOID:8584	Burkitts lymphoma	5781
DOID:8584	Burkitts lymphoma	581
DOID:8584	Burkitts lymphoma	5934
DOID:8584	Burkitts lymphoma	604
DOID:8584	Burkitts lymphoma	6929
DOID:8584	Burkitts lymphoma	7157
DOID:8584	Burkitts lymphoma	7515
DOID:8584	Burkitts lymphoma	931
DOID:0050456	Buruli ulcer disease	6556
DOID:0060002	C1 inhibitor deficiency	213
DOID:0060002	C1 inhibitor deficiency	3115
DOID:0060002	C1 inhibitor deficiency	3119
DOID:0060002	C1 inhibitor deficiency	3123
DOID:0060002	C1 inhibitor deficiency	5327
DOID:0060002	C1 inhibitor deficiency	7512
DOID:928	CNS metastases	1608
DOID:928	CNS metastases	2643
DOID:928	CNS metastases	26471
DOID:928	CNS metastases	3423
DOID:928	CNS metastases	4313
DOID:928	CNS metastases	5071
DOID:928	CNS metastases	6347
DOID:928	CNS metastases	7077
DOID:4257	Caffey disease	1277
DOID:4091	Caliciviridae infectious disease	2524
DOID:4091	Caliciviridae infectious disease	2525
DOID:4997	Camurati-Engelmann disease	7040
DOID:3613	Canavan disease	443
DOID:3667	Cardiovirus infectious disease	7124
DOID:0050471	Carney complex	1257
DOID:0050471	Carney complex	50940
DOID:0050471	Carney complex	5573
DOID:12569	Chagas cardiomyopathy	114609
DOID:12569	Chagas cardiomyopathy	1234
DOID:12569	Chagas cardiomyopathy	26191
DOID:12569	Chagas cardiomyopathy	3105
DOID:12569	Chagas cardiomyopathy	3106
DOID:12569	Chagas cardiomyopathy	3107
DOID:12569	Chagas cardiomyopathy	3123
DOID:12569	Chagas cardiomyopathy	3458
DOID:12569	Chagas cardiomyopathy	3552
DOID:12569	Chagas cardiomyopathy	3553
DOID:12569	Chagas cardiomyopathy	3557
DOID:12569	Chagas cardiomyopathy	3569
DOID:12569	Chagas cardiomyopathy	3586
DOID:12569	Chagas cardiomyopathy	3593
DOID:12569	Chagas cardiomyopathy	4049
DOID:12569	Chagas cardiomyopathy	4795
DOID:12569	Chagas cardiomyopathy	54106
DOID:12569	Chagas cardiomyopathy	6347
DOID:12569	Chagas cardiomyopathy	6556
DOID:12569	Chagas cardiomyopathy	7096
DOID:12569	Chagas cardiomyopathy	7097
DOID:12569	Chagas cardiomyopathy	7099
DOID:12569	Chagas cardiomyopathy	7100
DOID:12569	Chagas cardiomyopathy	7124
DOID:12140	Chagas disease	1029
DOID:12140	Chagas disease	1234
DOID:12140	Chagas disease	1493
DOID:12140	Chagas disease	1508
DOID:12140	Chagas disease	2272
DOID:12140	Chagas disease	3105
DOID:12140	Chagas disease	3106
DOID:12140	Chagas disease	3117
DOID:12140	Chagas disease	3119
DOID:12140	Chagas disease	3123
DOID:12140	Chagas disease	3458
DOID:12140	Chagas disease	3553
DOID:12140	Chagas disease	3557
DOID:12140	Chagas disease	3558
DOID:12140	Chagas disease	3560
DOID:12140	Chagas disease	3565
DOID:12140	Chagas disease	3569
DOID:12140	Chagas disease	3586
DOID:12140	Chagas disease	4282
DOID:12140	Chagas disease	4843
DOID:12140	Chagas disease	6556
DOID:12140	Chagas disease	7040
DOID:12140	Chagas disease	7124
DOID:12140	Chagas disease	7157
DOID:0050543	Charcot-Marie-Tooth disease intermediate type	1785
DOID:0050543	Charcot-Marie-Tooth disease intermediate type	3735
DOID:0050543	Charcot-Marie-Tooth disease intermediate type	4359
DOID:0050543	Charcot-Marie-Tooth disease intermediate type	54332
DOID:0050543	Charcot-Marie-Tooth disease intermediate type	8565
DOID:0050538	Charcot-Marie-Tooth disease type 1	1959
DOID:0050538	Charcot-Marie-Tooth disease type 1	4359
DOID:0050538	Charcot-Marie-Tooth disease type 1	4747
DOID:0050538	Charcot-Marie-Tooth disease type 1	5376
DOID:0050538	Charcot-Marie-Tooth disease type 1	9516
DOID:0050539	Charcot-Marie-Tooth disease type 2	16
DOID:0050539	Charcot-Marie-Tooth disease type 2	23095
DOID:0050539	Charcot-Marie-Tooth disease type 2	2617
DOID:0050539	Charcot-Marie-Tooth disease type 2	26353
DOID:0050539	Charcot-Marie-Tooth disease type 2	3315
DOID:0050539	Charcot-Marie-Tooth disease type 2	4000
DOID:0050539	Charcot-Marie-Tooth disease type 2	4359
DOID:0050539	Charcot-Marie-Tooth disease type 2	4747
DOID:0050539	Charcot-Marie-Tooth disease type 2	54332
DOID:0050539	Charcot-Marie-Tooth disease type 2	59341
DOID:0050539	Charcot-Marie-Tooth disease type 2	7879
DOID:0050539	Charcot-Marie-Tooth disease type 2	81857
DOID:0050539	Charcot-Marie-Tooth disease type 2	9927
DOID:0050540	Charcot-Marie-Tooth disease type 3	1959
DOID:0050540	Charcot-Marie-Tooth disease type 3	4359
DOID:0050540	Charcot-Marie-Tooth disease type 3	5376
DOID:0050540	Charcot-Marie-Tooth disease type 3	57716
DOID:0050541	Charcot-Marie-Tooth disease type 4	10397
DOID:0050541	Charcot-Marie-Tooth disease type 4	121512
DOID:0050541	Charcot-Marie-Tooth disease type 4	1959
DOID:0050541	Charcot-Marie-Tooth disease type 4	4359
DOID:0050541	Charcot-Marie-Tooth disease type 4	5376
DOID:0050541	Charcot-Marie-Tooth disease type 4	54332
DOID:0050541	Charcot-Marie-Tooth disease type 4	57716
DOID:0050541	Charcot-Marie-Tooth disease type 4	79628
DOID:0050541	Charcot-Marie-Tooth disease type 4	81846
DOID:0050541	Charcot-Marie-Tooth disease type 4	8898
DOID:0050541	Charcot-Marie-Tooth disease type 4	9896
DOID:0050542	Charcot-Marie-Tooth disease type X	2705
DOID:0050542	Charcot-Marie-Tooth disease type X	5631
DOID:10595	Charcot-Marie-Tooth disease	10112
DOID:10595	Charcot-Marie-Tooth disease	10397
DOID:10595	Charcot-Marie-Tooth disease	1959
DOID:10595	Charcot-Marie-Tooth disease	2013
DOID:10595	Charcot-Marie-Tooth disease	2064
DOID:10595	Charcot-Marie-Tooth disease	2065
DOID:10595	Charcot-Marie-Tooth disease	23095
DOID:10595	Charcot-Marie-Tooth disease	2617
DOID:10595	Charcot-Marie-Tooth disease	2705
DOID:10595	Charcot-Marie-Tooth disease	3236
DOID:10595	Charcot-Marie-Tooth disease	3315
DOID:10595	Charcot-Marie-Tooth disease	4000
DOID:10595	Charcot-Marie-Tooth disease	4359
DOID:10595	Charcot-Marie-Tooth disease	4534
DOID:10595	Charcot-Marie-Tooth disease	4747
DOID:10595	Charcot-Marie-Tooth disease	5376
DOID:10595	Charcot-Marie-Tooth disease	54332
DOID:10595	Charcot-Marie-Tooth disease	5630
DOID:10595	Charcot-Marie-Tooth disease	57716
DOID:10595	Charcot-Marie-Tooth disease	597
DOID:10595	Charcot-Marie-Tooth disease	8565
DOID:10595	Charcot-Marie-Tooth disease	8898
DOID:10595	Charcot-Marie-Tooth disease	9516
DOID:10595	Charcot-Marie-Tooth disease	9896
DOID:10595	Charcot-Marie-Tooth disease	9927
DOID:2935	Chediak-Higashi syndrome	1130
DOID:11263	Chlamydia trachomatis infectious disease	100507436
DOID:11263	Chlamydia trachomatis infectious disease	114548
DOID:11263	Chlamydia trachomatis infectious disease	1232
DOID:11263	Chlamydia trachomatis infectious disease	1234
DOID:11263	Chlamydia trachomatis infectious disease	1437
DOID:11263	Chlamydia trachomatis infectious disease	1493
DOID:11263	Chlamydia trachomatis infectious disease	154
DOID:11263	Chlamydia trachomatis infectious disease	2206
DOID:11263	Chlamydia trachomatis infectious disease	3075
DOID:11263	Chlamydia trachomatis infectious disease	3117
DOID:11263	Chlamydia trachomatis infectious disease	3119
DOID:11263	Chlamydia trachomatis infectious disease	3123
DOID:11263	Chlamydia trachomatis infectious disease	3383
DOID:11263	Chlamydia trachomatis infectious disease	3458
DOID:11263	Chlamydia trachomatis infectious disease	3552
DOID:11263	Chlamydia trachomatis infectious disease	3553
DOID:11263	Chlamydia trachomatis infectious disease	3557
DOID:11263	Chlamydia trachomatis infectious disease	3565
DOID:11263	Chlamydia trachomatis infectious disease	3566
DOID:11263	Chlamydia trachomatis infectious disease	3568
DOID:11263	Chlamydia trachomatis infectious disease	3569
[truncated: 58,001 more rows]

## Sheet: Disease Genes2
Disease DOID	Disease Name	Gene entrez id
DOID:3394	ischemic heart disease	1821
DOID:3394	ischemic heart disease	183
DOID:3394	ischemic heart disease	1843
DOID:3394	ischemic heart disease	1848
DOID:3394	ischemic heart disease	185
DOID:3394	ischemic heart disease	19
DOID:3394	ischemic heart disease	1906
DOID:3394	ischemic heart disease	1909
DOID:3394	ischemic heart disease	1910
DOID:3394	ischemic heart disease	1959
DOID:3394	ischemic heart disease	2006
DOID:3394	ischemic heart disease	201475
DOID:3394	ischemic heart disease	2029
DOID:3394	ischemic heart disease	203
DOID:3394	ischemic heart disease	2053
DOID:3394	ischemic heart disease	2099
DOID:3394	ischemic heart disease	2147
DOID:3394	ischemic heart disease	2150
DOID:3394	ischemic heart disease	2152
DOID:3394	ischemic heart disease	2153
DOID:3394	ischemic heart disease	2155
DOID:3394	ischemic heart disease	2162
DOID:3394	ischemic heart disease	2171
DOID:3394	ischemic heart disease	2244
DOID:3394	ischemic heart disease	2246
DOID:3394	ischemic heart disease	2247
DOID:3394	ischemic heart disease	226
DOID:3394	ischemic heart disease	22919
DOID:3394	ischemic heart disease	23491
DOID:3394	ischemic heart disease	255738
DOID:3394	ischemic heart disease	2628
DOID:3394	ischemic heart disease	2634
DOID:3394	ischemic heart disease	2643
DOID:3394	ischemic heart disease	2646
DOID:3394	ischemic heart disease	2690
DOID:3394	ischemic heart disease	270
DOID:3394	ischemic heart disease	27020
DOID:3394	ischemic heart disease	2710
DOID:3394	ischemic heart disease	2729
DOID:3394	ischemic heart disease	2768
DOID:3394	ischemic heart disease	2784
DOID:3394	ischemic heart disease	2811
DOID:3394	ischemic heart disease	28984
DOID:3394	ischemic heart disease	2920
DOID:3394	ischemic heart disease	2938
DOID:3394	ischemic heart disease	2946
DOID:3394	ischemic heart disease	2950
DOID:3394	ischemic heart disease	2992
DOID:3394	ischemic heart disease	3030
DOID:3394	ischemic heart disease	3043
DOID:3394	ischemic heart disease	3077
DOID:3394	ischemic heart disease	3082
DOID:3394	ischemic heart disease	3091
DOID:3394	ischemic heart disease	3097
DOID:3394	ischemic heart disease	3098
DOID:3394	ischemic heart disease	3099
DOID:3394	ischemic heart disease	3123
DOID:3394	ischemic heart disease	3146
DOID:3394	ischemic heart disease	3158
DOID:3394	ischemic heart disease	3162
DOID:3394	ischemic heart disease	3164
DOID:3394	ischemic heart disease	3272
DOID:3394	ischemic heart disease	3303
DOID:3394	ischemic heart disease	3306
DOID:3394	ischemic heart disease	3313
DOID:3394	ischemic heart disease	334
DOID:3394	ischemic heart disease	335
DOID:3394	ischemic heart disease	338
DOID:3394	ischemic heart disease	3383
DOID:3394	ischemic heart disease	3397
DOID:3394	ischemic heart disease	3399
DOID:3394	ischemic heart disease	345
DOID:3394	ischemic heart disease	3459
DOID:3394	ischemic heart disease	3479
DOID:3394	ischemic heart disease	348
DOID:3394	ischemic heart disease	3484
DOID:3394	ischemic heart disease	3486
DOID:3394	ischemic heart disease	3552
DOID:3394	ischemic heart disease	3553
DOID:3394	ischemic heart disease	3565
DOID:3394	ischemic heart disease	3569
DOID:3394	ischemic heart disease	3572
DOID:3394	ischemic heart disease	3627
DOID:3394	ischemic heart disease	3659
DOID:3394	ischemic heart disease	3673
DOID:3394	ischemic heart disease	3674
DOID:3394	ischemic heart disease	3690
DOID:3394	ischemic heart disease	3717
DOID:3394	ischemic heart disease	3726
DOID:3394	ischemic heart disease	374
DOID:3394	ischemic heart disease	3764
DOID:3394	ischemic heart disease	3779
DOID:3394	ischemic heart disease	3791
DOID:3394	ischemic heart disease	3815
DOID:3394	ischemic heart disease	389
DOID:3394	ischemic heart disease	3949
DOID:3394	ischemic heart disease	3990
DOID:3394	ischemic heart disease	4018
DOID:3394	ischemic heart disease	4023
DOID:3394	ischemic heart disease	4052
DOID:3394	ischemic heart disease	406
DOID:3394	ischemic heart disease	4153
DOID:3394	ischemic heart disease	4205
DOID:3394	ischemic heart disease	4223
DOID:3394	ischemic heart disease	4254
DOID:3394	ischemic heart disease	4282
DOID:3394	ischemic heart disease	4314
DOID:3394	ischemic heart disease	4329
DOID:3394	ischemic heart disease	4397
DOID:3394	ischemic heart disease	4478
DOID:3394	ischemic heart disease	4524
DOID:3394	ischemic heart disease	4548
DOID:3394	ischemic heart disease	4552
DOID:3394	ischemic heart disease	4599
DOID:3394	ischemic heart disease	4691
DOID:3394	ischemic heart disease	4734
DOID:3394	ischemic heart disease	476
DOID:3394	ischemic heart disease	4792
DOID:3394	ischemic heart disease	4843
DOID:3394	ischemic heart disease	4846
DOID:3394	ischemic heart disease	4878
DOID:3394	ischemic heart disease	5034
DOID:3394	ischemic heart disease	5037
DOID:3394	ischemic heart disease	5054
DOID:3394	ischemic heart disease	5142
DOID:3394	ischemic heart disease	5144
DOID:3394	ischemic heart disease	5160
DOID:3394	ischemic heart disease	5166
DOID:3394	ischemic heart disease	5167
DOID:3394	ischemic heart disease	5209
DOID:3394	ischemic heart disease	5213
DOID:3394	ischemic heart disease	522
DOID:3394	ischemic heart disease	5236
DOID:3394	ischemic heart disease	5265
DOID:3394	ischemic heart disease	5320
DOID:3394	ischemic heart disease	5443
DOID:3394	ischemic heart disease	5444
DOID:3394	ischemic heart disease	5445
DOID:3394	ischemic heart disease	5465
DOID:3394	ischemic heart disease	5468
DOID:3394	ischemic heart disease	5471
DOID:3394	ischemic heart disease	54738
DOID:3394	ischemic heart disease	5495
DOID:3394	ischemic heart disease	5515
DOID:3394	ischemic heart disease	55328
DOID:3394	ischemic heart disease	5534
DOID:3394	ischemic heart disease	5581
DOID:3394	ischemic heart disease	5693
DOID:3394	ischemic heart disease	5786
DOID:3394	ischemic heart disease	5834
DOID:3394	ischemic heart disease	5868
DOID:3394	ischemic heart disease	5891
DOID:3394	ischemic heart disease	595
DOID:3394	ischemic heart disease	60
DOID:3394	ischemic heart disease	60674
DOID:3394	ischemic heart disease	6139
DOID:3394	ischemic heart disease	6252
DOID:3394	ischemic heart disease	6258
DOID:3394	ischemic heart disease	6262
DOID:3394	ischemic heart disease	6310
DOID:3394	ischemic heart disease	6347
DOID:3394	ischemic heart disease	6348
DOID:3394	ischemic heart disease	6351
DOID:3394	ischemic heart disease	6376
DOID:3394	ischemic heart disease	6401
DOID:3394	ischemic heart disease	6402
DOID:3394	ischemic heart disease	6403
DOID:3394	ischemic heart disease	6404
DOID:3394	ischemic heart disease	6533
DOID:3394	ischemic heart disease	6546
DOID:3394	ischemic heart disease	6648
DOID:3394	ischemic heart disease	6649
DOID:3394	ischemic heart disease	6678
DOID:3394	ischemic heart disease	6776
DOID:3394	ischemic heart disease	6817
DOID:3394	ischemic heart disease	6890
DOID:3394	ischemic heart disease	6935
DOID:3394	ischemic heart disease	7037
DOID:3394	ischemic heart disease	7040
DOID:3394	ischemic heart disease	7056
DOID:3394	ischemic heart disease	7091
DOID:3394	ischemic heart disease	7112
DOID:3394	ischemic heart disease	7124
DOID:3394	ischemic heart disease	713
DOID:3394	ischemic heart disease	7133
DOID:3394	ischemic heart disease	7139
DOID:3394	ischemic heart disease	7273
DOID:3394	ischemic heart disease	7296
DOID:3394	ischemic heart disease	7357
DOID:3394	ischemic heart disease	7386
DOID:3394	ischemic heart disease	7412
DOID:3394	ischemic heart disease	7422
DOID:3394	ischemic heart disease	7538
DOID:3394	ischemic heart disease	7753
DOID:3394	ischemic heart disease	7846
DOID:3394	ischemic heart disease	7879
DOID:3394	ischemic heart disease	79924
DOID:3394	ischemic heart disease	80149
DOID:3394	ischemic heart disease	811
DOID:3394	ischemic heart disease	817
DOID:3394	ischemic heart disease	81876
DOID:3394	ischemic heart disease	821
DOID:3394	ischemic heart disease	83939
DOID:3394	ischemic heart disease	83992
DOID:3394	ischemic heart disease	8553
DOID:3394	ischemic heart disease	875
DOID:3394	ischemic heart disease	8773
DOID:3394	ischemic heart disease	894
DOID:3394	ischemic heart disease	9021
DOID:3394	ischemic heart disease	91543
DOID:3394	ischemic heart disease	929
DOID:3394	ischemic heart disease	931
DOID:3394	ischemic heart disease	9314
DOID:3394	ischemic heart disease	9370
DOID:3394	ischemic heart disease	9451
DOID:3394	ischemic heart disease	948
DOID:3394	ischemic heart disease	9518
DOID:3394	ischemic heart disease	952
DOID:3394	ischemic heart disease	9588
DOID:3394	ischemic heart disease	9637
DOID:12010	ischemic optic neuropathy	1636
DOID:12010	ischemic optic neuropathy	2147
DOID:12010	ischemic optic neuropathy	2153
DOID:12010	ischemic optic neuropathy	3440
DOID:12010	ischemic optic neuropathy	352961
DOID:12010	ischemic optic neuropathy	3690
DOID:12010	ischemic optic neuropathy	4524
DOID:12010	ischemic optic neuropathy	4846
DOID:1799	islet cell tumor	4221
DOID:14753	isovaleric acidemia	3712
DOID:13499	jejunal cancer	2956
DOID:13499	jejunal cancer	324
DOID:13499	jejunal cancer	4292
DOID:13499	jejunal cancer	4436
DOID:13499	jejunal cancer	5395
DOID:3218	jejunal neoplasm	2956
DOID:3218	jejunal neoplasm	324
DOID:3218	jejunal neoplasm	4292
DOID:3218	jejunal neoplasm	4436
DOID:3218	jejunal neoplasm	5395
DOID:3209	junctional epidermolysis bullosa	3691
DOID:3209	junctional epidermolysis bullosa	3909
DOID:3209	junctional epidermolysis bullosa	3911
DOID:3209	junctional epidermolysis bullosa	3914
DOID:3209	junctional epidermolysis bullosa	3918
DOID:0060172	juvenile absence epilepsy	10368
DOID:0060172	juvenile absence epilepsy	10656
DOID:0060172	juvenile absence epilepsy	163175
DOID:0060172	juvenile absence epilepsy	2550
DOID:0060172	juvenile absence epilepsy	2554
DOID:0060172	juvenile absence epilepsy	2558
DOID:0060172	juvenile absence epilepsy	2562
DOID:0060172	juvenile absence epilepsy	2566
DOID:0060172	juvenile absence epilepsy	27094
DOID:0060172	juvenile absence epilepsy	2897
DOID:0060172	juvenile absence epilepsy	2914
DOID:0060172	juvenile absence epilepsy	4128
DOID:0060172	juvenile absence epilepsy	4988
DOID:0060172	juvenile absence epilepsy	5080
DOID:0060172	juvenile absence epilepsy	50966
DOID:0060172	juvenile absence epilepsy	51305
DOID:0060172	juvenile absence epilepsy	6323
DOID:0060172	juvenile absence epilepsy	773
DOID:0060172	juvenile absence epilepsy	8629
DOID:0060172	juvenile absence epilepsy	8911
DOID:0060172	juvenile absence epilepsy	8912
DOID:0060172	juvenile absence epilepsy	9254
DOID:1068	juvenile glaucoma	4653
DOID:0050458	juvenile myelomonocytic leukemia	23092
DOID:0050458	juvenile myelomonocytic leukemia	3845
DOID:0050458	juvenile myelomonocytic leukemia	4763
DOID:0050458	juvenile myelomonocytic leukemia	4893
DOID:0050458	juvenile myelomonocytic leukemia	5781
DOID:0050458	juvenile myelomonocytic leukemia	867
DOID:4890	juvenile myoclonic epilepsy	1137
DOID:4890	juvenile myoclonic epilepsy	1139
DOID:4890	juvenile myoclonic epilepsy	114327
DOID:4890	juvenile myoclonic epilepsy	1181
DOID:4890	juvenile myoclonic epilepsy	2554
DOID:4890	juvenile myoclonic epilepsy	2914
DOID:4890	juvenile myoclonic epilepsy	3786
DOID:4890	juvenile myoclonic epilepsy	50715
DOID:4890	juvenile myoclonic epilepsy	57369
DOID:4890	juvenile myoclonic epilepsy	6046
DOID:4890	juvenile myoclonic epilepsy	6323
DOID:4890	juvenile myoclonic epilepsy	6890
DOID:4890	juvenile myoclonic epilepsy	785
DOID:4890	juvenile myoclonic epilepsy	80258
DOID:4890	juvenile myoclonic epilepsy	8629
DOID:6811	juvenile pilocytic astrocytoma	10683
DOID:6811	juvenile pilocytic astrocytoma	23462
DOID:6811	juvenile pilocytic astrocytoma	23493
DOID:6811	juvenile pilocytic astrocytoma	26524
DOID:6811	juvenile pilocytic astrocytoma	4314
DOID:6811	juvenile pilocytic astrocytoma	4318
DOID:6811	juvenile pilocytic astrocytoma	4851
DOID:6811	juvenile pilocytic astrocytoma	4853
DOID:6811	juvenile pilocytic astrocytoma	9113
DOID:676	juvenile rheumatoid arthritis	10019
DOID:676	juvenile rheumatoid arthritis	100507436
DOID:676	juvenile rheumatoid arthritis	1021
DOID:676	juvenile rheumatoid arthritis	10666
DOID:676	juvenile rheumatoid arthritis	114548
DOID:676	juvenile rheumatoid arthritis	115352
DOID:676	juvenile rheumatoid arthritis	117289
DOID:676	juvenile rheumatoid arthritis	1232
DOID:676	juvenile rheumatoid arthritis	1234
DOID:676	juvenile rheumatoid arthritis	1392
DOID:676	juvenile rheumatoid arthritis	1493
DOID:676	juvenile rheumatoid arthritis	1512
DOID:676	juvenile rheumatoid arthritis	154
DOID:676	juvenile rheumatoid arthritis	1588
DOID:676	juvenile rheumatoid arthritis	1636
DOID:676	juvenile rheumatoid arthritis	1836
DOID:676	juvenile rheumatoid arthritis	201294
DOID:676	juvenile rheumatoid arthritis	2065
DOID:676	juvenile rheumatoid arthritis	2099
DOID:676	juvenile rheumatoid arthritis	26191
DOID:676	juvenile rheumatoid arthritis	283635
DOID:676	juvenile rheumatoid arthritis	28606
DOID:676	juvenile rheumatoid arthritis	2944
DOID:676	juvenile rheumatoid arthritis	2950
DOID:676	juvenile rheumatoid arthritis	2952
DOID:676	juvenile rheumatoid arthritis	3002
DOID:676	juvenile rheumatoid arthritis	3105
DOID:676	juvenile rheumatoid arthritis	3115
DOID:676	juvenile rheumatoid arthritis	3117
DOID:676	juvenile rheumatoid arthritis	3119
DOID:676	juvenile rheumatoid arthritis	3123
DOID:676	juvenile rheumatoid arthritis	3125
DOID:676	juvenile rheumatoid arthritis	3135
DOID:676	juvenile rheumatoid arthritis	3439
DOID:676	juvenile rheumatoid arthritis	3458
DOID:676	juvenile rheumatoid arthritis	355
DOID:676	juvenile rheumatoid arthritis	3552
DOID:676	juvenile rheumatoid arthritis	3553
DOID:676	juvenile rheumatoid arthritis	3554
DOID:676	juvenile rheumatoid arthritis	3557
DOID:676	juvenile rheumatoid arthritis	3558
DOID:676	juvenile rheumatoid arthritis	3559
DOID:676	juvenile rheumatoid arthritis	3565
DOID:676	juvenile rheumatoid arthritis	3566
DOID:676	juvenile rheumatoid arthritis	3569
DOID:676	juvenile rheumatoid arthritis	3575
DOID:676	juvenile rheumatoid arthritis	3576
DOID:676	juvenile rheumatoid arthritis	3586
DOID:676	juvenile rheumatoid arthritis	3590
DOID:676	juvenile rheumatoid arthritis	3592
DOID:676	juvenile rheumatoid arthritis	3596
DOID:676	juvenile rheumatoid arthritis	3606
DOID:676	juvenile rheumatoid arthritis	3630
DOID:676	juvenile rheumatoid arthritis	3659
DOID:676	juvenile rheumatoid arthritis	3798
DOID:676	juvenile rheumatoid arthritis	387082
DOID:676	juvenile rheumatoid arthritis	3899
DOID:676	juvenile rheumatoid arthritis	4026
DOID:676	juvenile rheumatoid arthritis	4049
DOID:676	juvenile rheumatoid arthritis	4153
DOID:676	juvenile rheumatoid arthritis	4210
DOID:676	juvenile rheumatoid arthritis	4261
DOID:676	juvenile rheumatoid arthritis	4282
DOID:676	juvenile rheumatoid arthritis	4524
DOID:676	juvenile rheumatoid arthritis	4795
DOID:676	juvenile rheumatoid arthritis	50943
DOID:676	juvenile rheumatoid arthritis	53347
DOID:676	juvenile rheumatoid arthritis	54665
DOID:676	juvenile rheumatoid arthritis	5551
DOID:676	juvenile rheumatoid arthritis	5588
DOID:676	juvenile rheumatoid arthritis	5617
DOID:676	juvenile rheumatoid arthritis	5687
DOID:676	juvenile rheumatoid arthritis	5696
DOID:676	juvenile rheumatoid arthritis	5698
DOID:676	juvenile rheumatoid arthritis	5771
DOID:676	juvenile rheumatoid arthritis	5788
DOID:676	juvenile rheumatoid arthritis	5873
DOID:676	juvenile rheumatoid arthritis	59067
DOID:676	juvenile rheumatoid arthritis	5996
DOID:676	juvenile rheumatoid arthritis	60468
DOID:676	juvenile rheumatoid arthritis	6311
DOID:676	juvenile rheumatoid arthritis	6347
DOID:676	juvenile rheumatoid arthritis	6352
DOID:676	juvenile rheumatoid arthritis	6366
DOID:676	juvenile rheumatoid arthritis	64127
DOID:676	juvenile rheumatoid arthritis	64135
DOID:676	juvenile rheumatoid arthritis	6556
DOID:676	juvenile rheumatoid arthritis	6775
DOID:676	juvenile rheumatoid arthritis	6890
DOID:676	juvenile rheumatoid arthritis	6891
DOID:676	juvenile rheumatoid arthritis	6892
DOID:676	juvenile rheumatoid arthritis	7040
DOID:676	juvenile rheumatoid arthritis	7124
DOID:676	juvenile rheumatoid arthritis	7128
DOID:676	juvenile rheumatoid arthritis	7132
DOID:676	juvenile rheumatoid arthritis	7133
DOID:676	juvenile rheumatoid arthritis	7185
DOID:676	juvenile rheumatoid arthritis	727
DOID:676	juvenile rheumatoid arthritis	732
DOID:676	juvenile rheumatoid arthritis	7421
DOID:676	juvenile rheumatoid arthritis	780
DOID:676	juvenile rheumatoid arthritis	7913
DOID:676	juvenile rheumatoid arthritis	79258
DOID:676	juvenile rheumatoid arthritis	79679
DOID:676	juvenile rheumatoid arthritis	799
DOID:676	juvenile rheumatoid arthritis	80018
DOID:676	juvenile rheumatoid arthritis	866
DOID:676	juvenile rheumatoid arthritis	8807
DOID:676	juvenile rheumatoid arthritis	8836
DOID:676	juvenile rheumatoid arthritis	9047
DOID:676	juvenile rheumatoid arthritis	9051
DOID:676	juvenile rheumatoid arthritis	916
DOID:676	juvenile rheumatoid arthritis	929
DOID:676	juvenile rheumatoid arthritis	958
DOID:676	juvenile rheumatoid arthritis	9692
DOID:12376	juvenile spinal muscular atrophy	1778
DOID:12376	juvenile spinal muscular atrophy	6606
DOID:12376	juvenile spinal muscular atrophy	6607
DOID:4677	keratitis	2706
DOID:4677	keratitis	3575
DOID:4677	keratitis	7097
DOID:4677	keratitis	7124
DOID:12895	keratoconjunctivitis sicca	103
DOID:12895	keratoconjunctivitis sicca	3178
DOID:12895	keratoconjunctivitis sicca	356
DOID:12895	keratoconjunctivitis sicca	3596
DOID:12895	keratoconjunctivitis sicca	362
DOID:12895	keratoconjunctivitis sicca	4318
DOID:12895	keratoconjunctivitis sicca	6361
DOID:12895	keratoconjunctivitis sicca	6647
DOID:10126	keratoconus	1178
DOID:10126	keratoconus	1285
DOID:10126	keratoconus	1286
DOID:10126	keratoconus	1295
DOID:10126	keratoconus	1296
DOID:10126	keratoconus	2014
DOID:10126	keratoconus	30813
DOID:10126	keratoconus	3552
DOID:10126	keratoconus	3553
DOID:10126	keratoconus	3557
DOID:10126	keratoconus	362
DOID:10126	keratoconus	6273
DOID:10126	keratoconus	6590
DOID:10126	keratoconus	6647
DOID:10126	keratoconus	6649
DOID:10126	keratoconus	6667
DOID:11267	keratomalacia	5950
DOID:2734	keratosis follicularis	488
DOID:2734	keratosis follicularis	5319
DOID:161	keratosis	2068
DOID:161	keratosis	2944
DOID:161	keratosis	2950
DOID:161	keratosis	2952
DOID:161	keratosis	2954
DOID:161	keratosis	4353
DOID:161	keratosis	4780
DOID:161	keratosis	595
DOID:161	keratosis	7157
DOID:161	keratosis	7220
DOID:161	keratosis	7421
DOID:161	keratosis	847
DOID:161	keratosis	9817
DOID:2382	kernicterus	54658
DOID:263	kidney cancer	10
DOID:263	kidney cancer	10075
DOID:263	kidney cancer	10217
DOID:263	kidney cancer	1027
DOID:263	kidney cancer	10397
DOID:263	kidney cancer	10599
DOID:263	kidney cancer	11082
DOID:263	kidney cancer	11186
DOID:263	kidney cancer	11200
DOID:263	kidney cancer	11218
DOID:263	kidney cancer	119391
DOID:263	kidney cancer	1312
DOID:263	kidney cancer	1493
DOID:263	kidney cancer	1499
DOID:263	kidney cancer	1543
DOID:263	kidney cancer	1544
DOID:263	kidney cancer	1545
DOID:263	kidney cancer	1558
DOID:263	kidney cancer	1571
DOID:263	kidney cancer	1576
DOID:263	kidney cancer	1577
DOID:263	kidney cancer	1636
DOID:263	kidney cancer	168620
DOID:263	kidney cancer	183
DOID:263	kidney cancer	185
DOID:263	kidney cancer	186
DOID:263	kidney cancer	1871
DOID:263	kidney cancer	1906
DOID:263	kidney cancer	1909
DOID:263	kidney cancer	1950
DOID:263	kidney cancer	1956
DOID:263	kidney cancer	1978
DOID:263	kidney cancer	201163
DOID:263	kidney cancer	2034
DOID:263	kidney cancer	2067
DOID:263	kidney cancer	2068
DOID:263	kidney cancer	2073
DOID:263	kidney cancer	2099
DOID:263	kidney cancer	2261
DOID:263	kidney cancer	2271
DOID:263	kidney cancer	2272
DOID:263	kidney cancer	23405
DOID:263	kidney cancer	23500
DOID:263	kidney cancer	240
DOID:263	kidney cancer	246
DOID:263	kidney cancer	26523
DOID:263	kidney cancer	27101
DOID:263	kidney cancer	27121
DOID:263	kidney cancer	27122
DOID:263	kidney cancer	27123
DOID:263	kidney cancer	27161
DOID:263	kidney cancer	2739
DOID:263	kidney cancer	2778
DOID:263	kidney cancer	28512
DOID:263	kidney cancer	29102
DOID:263	kidney cancer	2944
DOID:263	kidney cancer	2947
DOID:263	kidney cancer	2950
DOID:263	kidney cancer	2952
DOID:263	kidney cancer	3091
DOID:263	kidney cancer	3105
DOID:263	kidney cancer	3117
DOID:263	kidney cancer	3119
DOID:263	kidney cancer	3123
DOID:263	kidney cancer	317
DOID:263	kidney cancer	341
DOID:263	kidney cancer	3458
DOID:263	kidney cancer	348
DOID:263	kidney cancer	3486
DOID:263	kidney cancer	3552
DOID:263	kidney cancer	3558
DOID:263	kidney cancer	3565
DOID:263	kidney cancer	3566
DOID:263	kidney cancer	3569
DOID:263	kidney cancer	3586
DOID:263	kidney cancer	3603
DOID:263	kidney cancer	3690
DOID:263	kidney cancer	3791
DOID:263	kidney cancer	3845
DOID:263	kidney cancer	3932
DOID:263	kidney cancer	4012
DOID:263	kidney cancer	4049
DOID:263	kidney cancer	406892
DOID:263	kidney cancer	406907
DOID:263	kidney cancer	406938
DOID:263	kidney cancer	406973
DOID:263	kidney cancer	407002
DOID:263	kidney cancer	407015
DOID:263	kidney cancer	407029
DOID:263	kidney cancer	407031
DOID:263	kidney cancer	4092
DOID:263	kidney cancer	4175
DOID:263	kidney cancer	4193
DOID:263	kidney cancer	4292
DOID:263	kidney cancer	4312
DOID:263	kidney cancer	4313
DOID:263	kidney cancer	4314
DOID:263	kidney cancer	442918
DOID:263	kidney cancer	4436
DOID:263	kidney cancer	4524
DOID:263	kidney cancer	4613
DOID:263	kidney cancer	4790
DOID:263	kidney cancer	4802
DOID:263	kidney cancer	494335
DOID:263	kidney cancer	4968
DOID:263	kidney cancer	4988
DOID:263	kidney cancer	5058
DOID:263	kidney cancer	50628
DOID:263	kidney cancer	5076
DOID:263	kidney cancer	5243
DOID:263	kidney cancer	540
DOID:263	kidney cancer	54487
DOID:263	kidney cancer	54658
DOID:263	kidney cancer	5468
DOID:263	kidney cancer	55294
DOID:263	kidney cancer	55845
DOID:263	kidney cancer	5591
DOID:263	kidney cancer	55924
DOID:263	kidney cancer	5594
DOID:263	kidney cancer	5595
DOID:263	kidney cancer	572
DOID:263	kidney cancer	5743
DOID:263	kidney cancer	574449
DOID:263	kidney cancer	57510
DOID:263	kidney cancer	57715
DOID:263	kidney cancer	5894
DOID:263	kidney cancer	5901
DOID:263	kidney cancer	595
DOID:263	kidney cancer	596
DOID:263	kidney cancer	6015
DOID:263	kidney cancer	6256
DOID:263	kidney cancer	6347
DOID:263	kidney cancer	6352
DOID:263	kidney cancer	6387
DOID:263	kidney cancer	6390
DOID:263	kidney cancer	6391
DOID:263	kidney cancer	6392
DOID:263	kidney cancer	6424
DOID:263	kidney cancer	6528
DOID:263	kidney cancer	6596
DOID:263	kidney cancer	6598
DOID:263	kidney cancer	673
DOID:263	kidney cancer	675
DOID:263	kidney cancer	6774
DOID:263	kidney cancer	6790
DOID:263	kidney cancer	6840
DOID:263	kidney cancer	6895
DOID:263	kidney cancer	693189
DOID:263	kidney cancer	693193
DOID:263	kidney cancer	693216
DOID:263	kidney cancer	7040
DOID:263	kidney cancer	7046
DOID:263	kidney cancer	7124
DOID:263	kidney cancer	7157
DOID:263	kidney cancer	7249
DOID:263	kidney cancer	7421
DOID:263	kidney cancer	7422
DOID:263	kidney cancer	7428
DOID:263	kidney cancer	7490
DOID:263	kidney cancer	7507
DOID:263	kidney cancer	7508
DOID:263	kidney cancer	7515
DOID:263	kidney cancer	7517
DOID:263	kidney cancer	768
DOID:263	kidney cancer	79068
DOID:263	kidney cancer	79577
DOID:263	kidney cancer	79661
DOID:263	kidney cancer	79728
DOID:263	kidney cancer	79960
DOID:263	kidney cancer	84081
DOID:263	kidney cancer	857
DOID:263	kidney cancer	8743
DOID:263	kidney cancer	883
DOID:263	kidney cancer	919
DOID:263	kidney cancer	9227
DOID:263	kidney cancer	9271
DOID:263	kidney cancer	9429
DOID:263	kidney cancer	9446
DOID:263	kidney cancer	949
DOID:263	kidney cancer	999
DOID:557	kidney disease	1002
DOID:557	kidney disease	10144
DOID:557	kidney disease	1026
DOID:557	kidney disease	10328
DOID:557	kidney disease	10531
DOID:557	kidney disease	10607
DOID:557	kidney disease	10736
DOID:557	kidney disease	10911
DOID:557	kidney disease	11136
DOID:557	kidney disease	11200
DOID:557	kidney disease	11332
DOID:557	kidney disease	114991
DOID:557	kidney disease	116085
DOID:557	kidney disease	118
DOID:557	kidney disease	1184
DOID:557	kidney disease	1191
DOID:557	kidney disease	120071
DOID:557	kidney disease	1215
DOID:557	kidney disease	1234
DOID:557	kidney disease	124359
DOID:557	kidney disease	1244
DOID:557	kidney disease	133
DOID:557	kidney disease	136
DOID:557	kidney disease	1401
DOID:557	kidney disease	142
DOID:557	kidney disease	1440
DOID:557	kidney disease	147
DOID:557	kidney disease	1471
DOID:557	kidney disease	1490
DOID:557	kidney disease	1509
DOID:557	kidney disease	1524
DOID:557	kidney disease	1535
DOID:557	kidney disease	154
DOID:557	kidney disease	154197
DOID:557	kidney disease	1558
DOID:557	kidney disease	1565
DOID:557	kidney disease	1576
DOID:557	kidney disease	1577
DOID:557	kidney disease	1585
DOID:557	kidney disease	1592
DOID:557	kidney disease	162333
DOID:557	kidney disease	1636
DOID:557	kidney disease	1728
DOID:557	kidney disease	177
DOID:557	kidney disease	1806
DOID:557	kidney disease	183
DOID:557	kidney disease	185
DOID:557	kidney disease	186
DOID:557	kidney disease	1906
DOID:557	kidney disease	1950
DOID:557	kidney disease	1956
DOID:557	kidney disease	2056
DOID:557	kidney disease	2067
DOID:557	kidney disease	2068
DOID:557	kidney disease	210
DOID:557	kidney disease	213
DOID:557	kidney disease	2147
DOID:557	kidney disease	2153
DOID:557	kidney disease	2159
DOID:557	kidney disease	2169
DOID:557	kidney disease	2204
DOID:557	kidney disease	2205
DOID:557	kidney disease	2212
DOID:557	kidney disease	2243
DOID:557	kidney disease	2244
DOID:557	kidney disease	2247
DOID:557	kidney disease	22884
DOID:557	kidney disease	23322
DOID:557	kidney disease	240
DOID:557	kidney disease	249
DOID:557	kidney disease	2532
DOID:557	kidney disease	26039
DOID:557	kidney disease	261734
DOID:557	kidney disease	2621
DOID:557	kidney disease	2646
DOID:557	kidney disease	26762
DOID:557	kidney disease	27283
DOID:557	kidney disease	2784
DOID:557	kidney disease	284086
DOID:557	kidney disease	2876
DOID:557	kidney disease	29126
DOID:557	kidney disease	2944
DOID:557	kidney disease	2950
DOID:557	kidney disease	2952
DOID:557	kidney disease	301
DOID:557	kidney disease	3105
DOID:557	kidney disease	3106
DOID:557	kidney disease	3119
DOID:557	kidney disease	3123
DOID:557	kidney disease	3207
DOID:557	kidney disease	3237
DOID:557	kidney disease	3291
DOID:557	kidney disease	3383
DOID:557	kidney disease	3458
DOID:557	kidney disease	3479
DOID:557	kidney disease	348
DOID:557	kidney disease	3552
DOID:557	kidney disease	3553
DOID:557	kidney disease	3557
DOID:557	kidney disease	3558
DOID:557	kidney disease	3565
DOID:557	kidney disease	3566
DOID:557	kidney disease	3569
DOID:557	kidney disease	3576
DOID:557	kidney disease	3586
DOID:557	kidney disease	3593
DOID:557	kidney disease	3606
DOID:557	kidney disease	3611
DOID:557	kidney disease	3667
DOID:557	kidney disease	3684
DOID:557	kidney disease	3688
DOID:557	kidney disease	3690
DOID:557	kidney disease	3705
DOID:557	kidney disease	3909
DOID:557	kidney disease	3934
DOID:557	kidney disease	3952
DOID:557	kidney disease	3953
DOID:557	kidney disease	3987
DOID:557	kidney disease	3990
DOID:557	kidney disease	4010
DOID:557	kidney disease	4023
DOID:557	kidney disease	4036
DOID:557	kidney disease	4153
DOID:557	kidney disease	421
DOID:557	kidney disease	4210
DOID:557	kidney disease	4282
DOID:557	kidney disease	4318
DOID:557	kidney disease	4353
DOID:557	kidney disease	4363
DOID:557	kidney disease	4524
DOID:557	kidney disease	4535
DOID:557	kidney disease	4538
DOID:557	kidney disease	4548
DOID:557	kidney disease	4556
DOID:557	kidney disease	4566
DOID:557	kidney disease	4572
DOID:557	kidney disease	4573
DOID:557	kidney disease	4627
DOID:557	kidney disease	4648
DOID:557	kidney disease	4843
DOID:557	kidney disease	4846
DOID:557	kidney disease	4867
DOID:557	kidney disease	4868
DOID:557	kidney disease	4878
DOID:557	kidney disease	4879
DOID:557	kidney disease	4881
DOID:557	kidney disease	4920
DOID:557	kidney disease	5054
DOID:557	kidney disease	51062
DOID:557	kidney disease	51082
DOID:557	kidney disease	5125
DOID:557	kidney disease	5126
DOID:557	kidney disease	5133
DOID:557	kidney disease	5243
DOID:557	kidney disease	5311
DOID:557	kidney disease	54361
DOID:557	kidney disease	5443
DOID:557	kidney disease	5444
DOID:557	kidney disease	5445
DOID:557	kidney disease	5452
DOID:557	kidney disease	5465
DOID:557	kidney disease	54658
DOID:557	kidney disease	5468
DOID:557	kidney disease	54872
DOID:557	kidney disease	55191
DOID:557	kidney disease	554
DOID:557	kidney disease	55753
DOID:557	kidney disease	55764
DOID:557	kidney disease	558
DOID:557	kidney disease	56603
DOID:557	kidney disease	567
DOID:557	kidney disease	56729
DOID:557	kidney disease	57222
DOID:557	kidney disease	57338
DOID:557	kidney disease	57393
DOID:557	kidney disease	5743
DOID:557	kidney disease	5747
DOID:557	kidney disease	5799
DOID:557	kidney disease	59
DOID:557	kidney disease	59272
DOID:557	kidney disease	5950
DOID:557	kidney disease	5972
DOID:557	kidney disease	5979
DOID:557	kidney disease	5981
DOID:557	kidney disease	624
DOID:557	kidney disease	6347
DOID:557	kidney disease	6352
DOID:557	kidney disease	6383
DOID:557	kidney disease	6402
DOID:557	kidney disease	64127
DOID:557	kidney disease	6446
DOID:557	kidney disease	6470
DOID:557	kidney disease	6495
DOID:557	kidney disease	65125
DOID:557	kidney disease	6513
DOID:557	kidney disease	6521
DOID:557	kidney disease	65268
DOID:557	kidney disease	6559
DOID:557	kidney disease	6647
DOID:557	kidney disease	6648
DOID:557	kidney disease	6678
DOID:557	kidney disease	6904
DOID:557	kidney disease	6927
DOID:557	kidney disease	6928
DOID:557	kidney disease	6934
DOID:557	kidney disease	7015
DOID:557	kidney disease	7020
DOID:557	kidney disease	7031
DOID:557	kidney disease	7040
DOID:557	kidney disease	7043
DOID:557	kidney disease	7055
DOID:557	kidney disease	7076
DOID:557	kidney disease	7099
DOID:557	kidney disease	7124
DOID:557	kidney disease	718
DOID:557	kidney disease	7249
DOID:557	kidney disease	729230
DOID:557	kidney disease	7298
DOID:557	kidney disease	7369
DOID:557	kidney disease	7421
DOID:557	kidney disease	7473
DOID:557	kidney disease	7490
DOID:557	kidney disease	7498
DOID:557	kidney disease	7827
DOID:557	kidney disease	7837
DOID:557	kidney disease	78989
DOID:557	kidney disease	793
DOID:557	kidney disease	79809
DOID:557	kidney disease	80776
DOID:557	kidney disease	81
DOID:557	kidney disease	83696
DOID:557	kidney disease	84532
DOID:557	kidney disease	84662
DOID:557	kidney disease	847
DOID:557	kidney disease	8854
DOID:557	kidney disease	90865
DOID:557	kidney disease	9104
DOID:557	kidney disease	91522
DOID:557	kidney disease	929
DOID:557	kidney disease	9356
DOID:557	kidney disease	9370
DOID:557	kidney disease	9376
DOID:557	kidney disease	9429
DOID:557	kidney disease	9590
DOID:557	kidney disease	9899
DOID:557	kidney disease	9982
DOID:1074	kidney failure	10257
DOID:1074	kidney failure	1026
DOID:1074	kidney failure	1029
DOID:1074	kidney failure	1030
DOID:1074	kidney failure	10644
DOID:1074	kidney failure	10911
DOID:1074	kidney failure	11093
DOID:1074	kidney failure	1113
DOID:1074	kidney failure	118
DOID:1074	kidney failure	1184
DOID:1074	kidney failure	1244
DOID:1074	kidney failure	133
DOID:1074	kidney failure	135
DOID:1074	kidney failure	1471
DOID:1074	kidney failure	1559
DOID:1074	kidney failure	1576
DOID:1074	kidney failure	1577
DOID:1074	kidney failure	1591
DOID:1074	kidney failure	1636
DOID:1074	kidney failure	169026
DOID:1074	kidney failure	183
DOID:1074	kidney failure	185
DOID:1074	kidney failure	1906
DOID:1074	kidney failure	2056
DOID:1074	kidney failure	217
DOID:1074	kidney failure	221895
DOID:1074	kidney failure	259
DOID:1074	kidney failure	2688
DOID:1074	kidney failure	28234
DOID:1074	kidney failure	3077
DOID:1074	kidney failure	3087
DOID:1074	kidney failure	3117
DOID:1074	kidney failure	3440
DOID:1074	kidney failure	3458
DOID:1074	kidney failure	348
DOID:1074	kidney failure	3557
DOID:1074	kidney failure	3558
DOID:1074	kidney failure	3565
DOID:1074	kidney failure	3569
DOID:1074	kidney failure	3586
DOID:1074	kidney failure	3630
DOID:1074	kidney failure	3784
DOID:1074	kidney failure	4162
DOID:1074	kidney failure	4311
DOID:1074	kidney failure	4353
DOID:1074	kidney failure	4524
DOID:1074	kidney failure	4609
DOID:1074	kidney failure	4853
DOID:1074	kidney failure	5076
DOID:1074	kidney failure	51738
DOID:1074	kidney failure	5243
DOID:1074	kidney failure	5269
DOID:1074	kidney failure	5444
DOID:1074	kidney failure	54901
DOID:1074	kidney failure	55867
DOID:1074	kidney failure	56999
DOID:1074	kidney failure	57118
DOID:1074	kidney failure	5788
DOID:1074	kidney failure	5972
DOID:1074	kidney failure	6279
DOID:1074	kidney failure	6280
DOID:1074	kidney failure	6314
DOID:1074	kidney failure	6347
DOID:1074	kidney failure	6383
DOID:1074	kidney failure	63892
DOID:1074	kidney failure	6696
DOID:1074	kidney failure	6934
DOID:1074	kidney failure	7040
DOID:1074	kidney failure	7103
DOID:1074	kidney failure	7124
DOID:1074	kidney failure	7421
DOID:1074	kidney failure	7466
DOID:1074	kidney failure	79001
DOID:1074	kidney failure	79068
DOID:1074	kidney failure	84735
DOID:1074	kidney failure	8542
DOID:1074	kidney failure	8872
DOID:1074	kidney failure	9356
DOID:1074	kidney failure	9370
DOID:3674	kidney rhabdoid cancer	6598
DOID:12400	kleptomania	150
DOID:12400	kleptomania	1812
DOID:12400	kleptomania	1813
DOID:12400	kleptomania	1814
DOID:12400	kleptomania	1815
DOID:12400	kleptomania	1816
DOID:12400	kleptomania	2354
DOID:12400	kleptomania	3356
DOID:12400	kleptomania	6531
DOID:12400	kleptomania	6532
DOID:648	kuru encephalopathy	11075
DOID:648	kuru encephalopathy	5621
DOID:648	kuru encephalopathy	5915
DOID:13579	kwashiorkor	3479
DOID:13579	kwashiorkor	3952
DOID:13579	kwashiorkor	3953
DOID:13579	kwashiorkor	6462
DOID:4667	kyphosis	1836
DOID:4667	kyphosis	4054
DOID:4667	kyphosis	5351
DOID:1001	labor complications	2147
DOID:1001	labor complications	2153
DOID:1001	labor complications	2913
DOID:1001	labor complications	3084
DOID:1001	labor complications	627
DOID:1001	labor complications	6532
DOID:1001	labor complications	84062
DOID:1400	lacrimal apparatus disease	10265
DOID:3650	lactic acidosis	10058
DOID:3650	lactic acidosis	10059
DOID:3650	lactic acidosis	2954
DOID:3650	lactic acidosis	3586
DOID:3650	lactic acidosis	5160
DOID:3650	lactic acidosis	5428
DOID:3650	lactic acidosis	7124
DOID:10604	lactose intolerance	246269
DOID:10604	lactose intolerance	3938
DOID:10604	lactose intolerance	4040
DOID:10604	lactose intolerance	4175
DOID:10604	lactose intolerance	4524
DOID:93	language disorder	1080
DOID:93	language disorder	406874
DOID:93	language disorder	552
DOID:93	language disorder	5781
DOID:93	language disorder	5894
DOID:93	language disorder	6654
DOID:93	language disorder	673
DOID:93	language disorder	7472
DOID:93	language disorder	93986
DOID:4552	large cell carcinoma	1026
DOID:4552	large cell carcinoma	1045
DOID:4552	large cell carcinoma	11186
DOID:4552	large cell carcinoma	1138
DOID:4552	large cell carcinoma	123688
DOID:4552	large cell carcinoma	1543
DOID:4552	large cell carcinoma	1545
DOID:4552	large cell carcinoma	1548
DOID:4552	large cell carcinoma	1956
DOID:4552	large cell carcinoma	2052
DOID:4552	large cell carcinoma	2064
DOID:4552	large cell carcinoma	2066
DOID:4552	large cell carcinoma	2073
DOID:4552	large cell carcinoma	2272
DOID:4552	large cell carcinoma	29108
DOID:4552	large cell carcinoma	2944
DOID:4552	large cell carcinoma	2950
DOID:4552	large cell carcinoma	2952
DOID:4552	large cell carcinoma	324
DOID:4552	large cell carcinoma	3480
DOID:4552	large cell carcinoma	3482
DOID:4552	large cell carcinoma	355
DOID:4552	large cell carcinoma	3553
DOID:4552	large cell carcinoma	3557
DOID:4552	large cell carcinoma	356
DOID:4552	large cell carcinoma	3586
DOID:4552	large cell carcinoma	3845
DOID:4552	large cell carcinoma	4193
DOID:4552	large cell carcinoma	4233
DOID:4552	large cell carcinoma	4524
DOID:4552	large cell carcinoma	4610
DOID:4552	large cell carcinoma	51100
DOID:4552	large cell carcinoma	56852
DOID:4552	large cell carcinoma	5981
DOID:4552	large cell carcinoma	6240
DOID:4552	large cell carcinoma	6794
DOID:4552	large cell carcinoma	7040
DOID:4552	large cell carcinoma	7124
DOID:4552	large cell carcinoma	7157
DOID:4552	large cell carcinoma	7298
DOID:4552	large cell carcinoma	7422
DOID:4552	large cell carcinoma	7515
DOID:4552	large cell carcinoma	81037
DOID:4552	large cell carcinoma	836
DOID:4552	large cell carcinoma	839
DOID:4552	large cell carcinoma	840
DOID:4552	large cell carcinoma	841
DOID:4552	large cell carcinoma	842
DOID:4552	large cell carcinoma	843
DOID:4552	large cell carcinoma	8836
DOID:4552	large cell carcinoma	999
DOID:3857	large cell medulloblastoma	4233
DOID:3857	large cell medulloblastoma	4609
DOID:5672	large intestine cancer	10
DOID:5672	large intestine cancer	100
DOID:5672	large intestine cancer	1001
DOID:5672	large intestine cancer	100133941
DOID:5672	large intestine cancer	1003
DOID:5672	large intestine cancer	1005
DOID:5672	large intestine cancer	100507436
DOID:5672	large intestine cancer	10062
DOID:5672	large intestine cancer	10097
DOID:5672	large intestine cancer	10142
DOID:5672	large intestine cancer	1022
DOID:5672	large intestine cancer	10220
DOID:5672	large intestine cancer	1026
DOID:5672	large intestine cancer	1027
DOID:5672	large intestine cancer	1029
DOID:5672	large intestine cancer	10297
DOID:5672	large intestine cancer	103
DOID:5672	large intestine cancer	1030
DOID:5672	large intestine cancer	10392
DOID:5672	large intestine cancer	10397
DOID:5672	large intestine cancer	1044
DOID:5672	large intestine cancer	1045
DOID:5672	large intestine cancer	10457
DOID:5672	large intestine cancer	1048
DOID:5672	large intestine cancer	10539
DOID:5672	large intestine cancer	1058
DOID:5672	large intestine cancer	10587
DOID:5672	large intestine cancer	10599
DOID:5672	large intestine cancer	10631
DOID:5672	large intestine cancer	1066
DOID:5672	large intestine cancer	10666
DOID:5672	large intestine cancer	10714
DOID:5672	large intestine cancer	10716
DOID:5672	large intestine cancer	10734
DOID:5672	large intestine cancer	10747
DOID:5672	large intestine cancer	10763
DOID:5672	large intestine cancer	1081
DOID:5672	large intestine cancer	1084
DOID:5672	large intestine cancer	10848
DOID:5672	large intestine cancer	10849
DOID:5672	large intestine cancer	1087
DOID:5672	large intestine cancer	10891
DOID:5672	large intestine cancer	10919
DOID:5672	large intestine cancer	10973
DOID:5672	large intestine cancer	10982
DOID:5672	large intestine cancer	10984
DOID:5672	large intestine cancer	11004
DOID:5672	large intestine cancer	11099
DOID:5672	large intestine cancer	1111
DOID:5672	large intestine cancer	11132
DOID:5672	large intestine cancer	11156
DOID:5672	large intestine cancer	11171
DOID:5672	large intestine cancer	11186
DOID:5672	large intestine cancer	1119
DOID:5672	large intestine cancer	11197
DOID:5672	large intestine cancer	11200
DOID:5672	large intestine cancer	11216
DOID:5672	large intestine cancer	11257
DOID:5672	large intestine cancer	115761
DOID:5672	large intestine cancer	116135
DOID:5672	large intestine cancer	1234
DOID:5672	large intestine cancer	124
DOID:5672	large intestine cancer	1244
DOID:5672	large intestine cancer	125
DOID:5672	large intestine cancer	126
DOID:5672	large intestine cancer	1268
DOID:5672	large intestine cancer	1294
DOID:5672	large intestine cancer	1312
DOID:5672	large intestine cancer	135228
DOID:5672	large intestine cancer	140
DOID:5672	large intestine cancer	1401
DOID:5672	large intestine cancer	1404
DOID:5672	large intestine cancer	140628
DOID:5672	large intestine cancer	142
DOID:5672	large intestine cancer	143
DOID:5672	large intestine cancer	143187
DOID:5672	large intestine cancer	1432
DOID:5672	large intestine cancer	1435
DOID:5672	large intestine cancer	1437
DOID:5672	large intestine cancer	1445
DOID:5672	large intestine cancer	1457
DOID:5672	large intestine cancer	148266
DOID:5672	large intestine cancer	1487
DOID:5672	large intestine cancer	1493
DOID:5672	large intestine cancer	1499
DOID:5672	large intestine cancer	1512
DOID:5672	large intestine cancer	1524
DOID:5672	large intestine cancer	1535
DOID:5672	large intestine cancer	154
DOID:5672	large intestine cancer	1543
DOID:5672	large intestine cancer	1544
DOID:5672	large intestine cancer	1545
DOID:5672	large intestine cancer	1548
DOID:5672	large intestine cancer	155
DOID:5672	large intestine cancer	1557
DOID:5672	large intestine cancer	1558
DOID:5672	large intestine cancer	1559
DOID:5672	large intestine cancer	1565
DOID:5672	large intestine cancer	1571
DOID:5672	large intestine cancer	1576
DOID:5672	large intestine cancer	1577
DOID:5672	large intestine cancer	1581
DOID:5672	large intestine cancer	1583
DOID:5672	large intestine cancer	1586
DOID:5672	large intestine cancer	1588
DOID:5672	large intestine cancer	1604
DOID:5672	large intestine cancer	1612
DOID:5672	large intestine cancer	1630
DOID:5672	large intestine cancer	1636
DOID:5672	large intestine cancer	1647
DOID:5672	large intestine cancer	1687
DOID:5672	large intestine cancer	170506
DOID:5672	large intestine cancer	1719
DOID:5672	large intestine cancer	1728
DOID:5672	large intestine cancer	177
DOID:5672	large intestine cancer	1788
DOID:5672	large intestine cancer	1789
DOID:5672	large intestine cancer	1806
DOID:5672	large intestine cancer	1807
DOID:5672	large intestine cancer	1813
DOID:5672	large intestine cancer	1814
DOID:5672	large intestine cancer	1815
DOID:5672	large intestine cancer	189
DOID:5672	large intestine cancer	1890
DOID:5672	large intestine cancer	1906
DOID:5672	large intestine cancer	191
DOID:5672	large intestine cancer	1950
DOID:5672	large intestine cancer	1956
DOID:5672	large intestine cancer	196
DOID:5672	large intestine cancer	1969
DOID:5672	large intestine cancer	201163
DOID:5672	large intestine cancer	2017
DOID:5672	large intestine cancer	2022
DOID:5672	large intestine cancer	2033
DOID:5672	large intestine cancer	2041
DOID:5672	large intestine cancer	2048
DOID:5672	large intestine cancer	2050
DOID:5672	large intestine cancer	2052
DOID:5672	large intestine cancer	2053
DOID:5672	large intestine cancer	2064
DOID:5672	large intestine cancer	2066
DOID:5672	large intestine cancer	2067
DOID:5672	large intestine cancer	2068
DOID:5672	large intestine cancer	207
DOID:5672	large intestine cancer	2070
DOID:5672	large intestine cancer	2071
DOID:5672	large intestine cancer	2072
DOID:5672	large intestine cancer	2073
DOID:5672	large intestine cancer	2074
DOID:5672	large intestine cancer	2099
DOID:5672	large intestine cancer	2100
DOID:5672	large intestine cancer	2104
DOID:5672	large intestine cancer	2137
DOID:5672	large intestine cancer	2147
DOID:5672	large intestine cancer	2152
DOID:5672	large intestine cancer	2153
DOID:5672	large intestine cancer	2169
DOID:5672	large intestine cancer	217
DOID:5672	large intestine cancer	2172
DOID:5672	large intestine cancer	2177
DOID:5672	large intestine cancer	2189
DOID:5672	large intestine cancer	2191
DOID:5672	large intestine cancer	2199
DOID:5672	large intestine cancer	2201
DOID:5672	large intestine cancer	2202
DOID:5672	large intestine cancer	2209
DOID:5672	large intestine cancer	2212
DOID:5672	large intestine cancer	2214
DOID:5672	large intestine cancer	221687
DOID:5672	large intestine cancer	2247
DOID:5672	large intestine cancer	2249
DOID:5672	large intestine cancer	2252
DOID:5672	large intestine cancer	2261
DOID:5672	large intestine cancer	2263
DOID:5672	large intestine cancer	2264
DOID:5672	large intestine cancer	2272
DOID:5672	large intestine cancer	22843
DOID:5672	large intestine cancer	22854
DOID:5672	large intestine cancer	22900
DOID:5672	large intestine cancer	22914
DOID:5672	large intestine cancer	2318
DOID:5672	large intestine cancer	2321
DOID:5672	large intestine cancer	2328
DOID:5672	large intestine cancer	23345
DOID:5672	large intestine cancer	2346
DOID:5672	large intestine cancer	2356
DOID:5672	large intestine cancer	23581
DOID:5672	large intestine cancer	23600
DOID:5672	large intestine cancer	239
DOID:5672	large intestine cancer	240
DOID:5672	large intestine cancer	246
DOID:5672	large intestine cancer	2487
DOID:5672	large intestine cancer	252969
DOID:5672	large intestine cancer	255313
DOID:5672	large intestine cancer	256536
DOID:5672	large intestine cancer	25788
DOID:5672	large intestine cancer	26018
DOID:5672	large intestine cancer	26038
DOID:5672	large intestine cancer	26108
DOID:5672	large intestine cancer	262
DOID:5672	large intestine cancer	26256
DOID:5672	large intestine cancer	2626
DOID:5672	large intestine cancer	26281
DOID:5672	large intestine cancer	26585
DOID:5672	large intestine cancer	2688
DOID:5672	large intestine cancer	2693
DOID:5672	large intestine cancer	2694
DOID:5672	large intestine cancer	270
DOID:5672	large intestine cancer	27030
DOID:5672	large intestine cancer	27076
DOID:5672	large intestine cancer	27113
DOID:5672	large intestine cancer	27122
DOID:5672	large intestine cancer	27151
DOID:5672	large intestine cancer	27250
DOID:5672	large intestine cancer	27346
DOID:5672	large intestine cancer	2737
DOID:5672	large intestine cancer	2778
DOID:5672	large intestine cancer	283
DOID:5672	large intestine cancer	284217
DOID:5672	large intestine cancer	285973
DOID:5672	large intestine cancer	2876
DOID:5672	large intestine cancer	2877
DOID:5672	large intestine cancer	2878
DOID:5672	large intestine cancer	2879
DOID:5672	large intestine cancer	2894
DOID:5672	large intestine cancer	2903
DOID:5672	large intestine cancer	2908
DOID:5672	large intestine cancer	29108
DOID:5672	large intestine cancer	29117
DOID:5672	large intestine cancer	29118
DOID:5672	large intestine cancer	2938
DOID:5672	large intestine cancer	2939
DOID:5672	large intestine cancer	2941
DOID:5672	large intestine cancer	2944
DOID:5672	large intestine cancer	2946
DOID:5672	large intestine cancer	2947
DOID:5672	large intestine cancer	2950
DOID:5672	large intestine cancer	2952
DOID:5672	large intestine cancer	2953
DOID:5672	large intestine cancer	2956
DOID:5672	large intestine cancer	2977
DOID:5672	large intestine cancer	2984
DOID:5672	large intestine cancer	29883
DOID:5672	large intestine cancer	29931
DOID:5672	large intestine cancer	3077
DOID:5672	large intestine cancer	30833
DOID:5672	large intestine cancer	3090
DOID:5672	large intestine cancer	3091
DOID:5672	large intestine cancer	3117
DOID:5672	large intestine cancer	3119
DOID:5672	large intestine cancer	3123
DOID:5672	large intestine cancer	3156
DOID:5672	large intestine cancer	3185
DOID:5672	large intestine cancer	3231
DOID:5672	large intestine cancer	324
DOID:5672	large intestine cancer	3248
DOID:5672	large intestine cancer	3265
DOID:5672	large intestine cancer	328
DOID:5672	large intestine cancer	3290
DOID:5672	large intestine cancer	3291
DOID:5672	large intestine cancer	3293
DOID:5672	large intestine cancer	3294
DOID:5672	large intestine cancer	331
DOID:5672	large intestine cancer	332
DOID:5672	large intestine cancer	3320
DOID:5672	large intestine cancer	3336
DOID:5672	large intestine cancer	3371
DOID:5672	large intestine cancer	3383
DOID:5672	large intestine cancer	3397
DOID:5672	large intestine cancer	3400
DOID:5672	large intestine cancer	341032
DOID:5672	large intestine cancer	3439
DOID:5672	large intestine cancer	3440
DOID:5672	large intestine cancer	3456
DOID:5672	large intestine cancer	3458
DOID:5672	large intestine cancer	3479
DOID:5672	large intestine cancer	348
DOID:5672	large intestine cancer	3480
DOID:5672	large intestine cancer	3481
DOID:5672	large intestine cancer	3484
DOID:5672	large intestine cancer	3486
DOID:5672	large intestine cancer	355
DOID:5672	large intestine cancer	3552
DOID:5672	large intestine cancer	3553
DOID:5672	large intestine cancer	3557
DOID:5672	large intestine cancer	356
DOID:5672	large intestine cancer	3565
DOID:5672	large intestine cancer	3566
DOID:5672	large intestine cancer	3569
DOID:5672	large intestine cancer	3572
DOID:5672	large intestine cancer	3576
DOID:5672	large intestine cancer	3577
DOID:5672	large intestine cancer	3579
DOID:5672	large intestine cancer	3586
DOID:5672	large intestine cancer	3592
DOID:5672	large intestine cancer	3593
DOID:5672	large intestine cancer	3603
DOID:5672	large intestine cancer	3604
DOID:5672	large intestine cancer	3606
DOID:5672	large intestine cancer	3620
DOID:5672	large intestine cancer	3621
DOID:5672	large intestine cancer	3624
DOID:5672	large intestine cancer	3630
DOID:5672	large intestine cancer	3643
DOID:5672	large intestine cancer	3667
DOID:5672	large intestine cancer	367
DOID:5672	large intestine cancer	3673
DOID:5672	large intestine cancer	3689
DOID:5672	large intestine cancer	3690
DOID:5672	large intestine cancer	3716
DOID:5672	large intestine cancer	3717
DOID:5672	large intestine cancer	3732
DOID:5672	large intestine cancer	3756
DOID:5672	large intestine cancer	3757
DOID:5672	large intestine cancer	3791
DOID:5672	large intestine cancer	3809
DOID:5672	large intestine cancer	3811
DOID:5672	large intestine cancer	3845
DOID:5672	large intestine cancer	387
DOID:5672	large intestine cancer	3897
DOID:5672	large intestine cancer	3938
DOID:5672	large intestine cancer	3952
DOID:5672	large intestine cancer	3953
DOID:5672	large intestine cancer	3958
DOID:5672	large intestine cancer	3978
DOID:5672	large intestine cancer	3980
DOID:5672	large intestine cancer	3981
DOID:5672	large intestine cancer	3990
DOID:5672	large intestine cancer	3996
DOID:5672	large intestine cancer	399948
DOID:5672	large intestine cancer	4035
DOID:5672	large intestine cancer	4049
DOID:5672	large intestine cancer	405
DOID:5672	large intestine cancer	4056
DOID:5672	large intestine cancer	4060
DOID:5672	large intestine cancer	406925
DOID:5672	large intestine cancer	4070
DOID:5672	large intestine cancer	407041
DOID:5672	large intestine cancer	407042
DOID:5672	large intestine cancer	4072
DOID:5672	large intestine cancer	4085
DOID:5672	large intestine cancer	4087
DOID:5672	large intestine cancer	4089
DOID:5672	large intestine cancer	4092
DOID:5672	large intestine cancer	4094
DOID:5672	large intestine cancer	4126
DOID:5672	large intestine cancer	4144
DOID:5672	large intestine cancer	4153
DOID:5672	large intestine cancer	4160
DOID:5672	large intestine cancer	4176
DOID:5672	large intestine cancer	4192
DOID:5672	large intestine cancer	4193
DOID:5672	large intestine cancer	4224
DOID:5672	large intestine cancer	4233
DOID:5672	large intestine cancer	4254
DOID:5672	large intestine cancer	4255
DOID:5672	large intestine cancer	4257
DOID:5672	large intestine cancer	4261
DOID:5672	large intestine cancer	4282
DOID:5672	large intestine cancer	4288
DOID:5672	large intestine cancer	4292
DOID:5672	large intestine cancer	4312
DOID:5672	large intestine cancer	4313
DOID:5672	large intestine cancer	4314
DOID:5672	large intestine cancer	4316
DOID:5672	large intestine cancer	4318
DOID:5672	large intestine cancer	4319
DOID:5672	large intestine cancer	4320
DOID:5672	large intestine cancer	4321
DOID:5672	large intestine cancer	4350
DOID:5672	large intestine cancer	4353
DOID:5672	large intestine cancer	4361
DOID:5672	large intestine cancer	4363
DOID:5672	large intestine cancer	4397
DOID:5672	large intestine cancer	4436
DOID:5672	large intestine cancer	4437
DOID:5672	large intestine cancer	4486
DOID:5672	large intestine cancer	4508
DOID:5672	large intestine cancer	4512
DOID:5672	large intestine cancer	4513
DOID:5672	large intestine cancer	4514
DOID:5672	large intestine cancer	4519
DOID:5672	large intestine cancer	4521
DOID:5672	large intestine cancer	4522
DOID:5672	large intestine cancer	4524
DOID:5672	large intestine cancer	4534
DOID:5672	large intestine cancer	4535
DOID:5672	large intestine cancer	4536
DOID:5672	large intestine cancer	4537
DOID:5672	large intestine cancer	4538
DOID:5672	large intestine cancer	4539
DOID:5672	large intestine cancer	4540
DOID:5672	large intestine cancer	4541
DOID:5672	large intestine cancer	4548
DOID:5672	large intestine cancer	4552
DOID:5672	large intestine cancer	4555
DOID:5672	large intestine cancer	4563
DOID:5672	large intestine cancer	4568
DOID:5672	large intestine cancer	4570
DOID:5672	large intestine cancer	4572
DOID:5672	large intestine cancer	4573
DOID:5672	large intestine cancer	4576
DOID:5672	large intestine cancer	4582
DOID:5672	large intestine cancer	4595
DOID:5672	large intestine cancer	4609
DOID:5672	large intestine cancer	4610
DOID:5672	large intestine cancer	4619
DOID:5672	large intestine cancer	4629
DOID:5672	large intestine cancer	4654
DOID:5672	large intestine cancer	467
DOID:5672	large intestine cancer	4683
DOID:5672	large intestine cancer	472
DOID:5672	large intestine cancer	4780
DOID:5672	large intestine cancer	4790
DOID:5672	large intestine cancer	4792
DOID:5672	large intestine cancer	4830
DOID:5672	large intestine cancer	4831
DOID:5672	large intestine cancer	4843
DOID:5672	large intestine cancer	4846
DOID:5672	large intestine cancer	4893
DOID:5672	large intestine cancer	4897
DOID:5672	large intestine cancer	4907
DOID:5672	large intestine cancer	4929
DOID:5672	large intestine cancer	4953
DOID:5672	large intestine cancer	4968
DOID:5672	large intestine cancer	50
DOID:5672	large intestine cancer	5037
DOID:5672	large intestine cancer	50484
DOID:5672	large intestine cancer	5054
DOID:5672	large intestine cancer	50840
DOID:5672	large intestine cancer	51094
DOID:5672	large intestine cancer	51100
DOID:5672	large intestine cancer	5111
DOID:5672	large intestine cancer	51200
DOID:5672	large intestine cancer	51339
DOID:5672	large intestine cancer	51362
DOID:5672	large intestine cancer	51466
DOID:5672	large intestine cancer	5157
DOID:5672	large intestine cancer	51701
DOID:5672	large intestine cancer	51733
DOID:5672	large intestine cancer	51738
DOID:5672	large intestine cancer	5176
DOID:5672	large intestine cancer	5241
DOID:5672	large intestine cancer	5243
DOID:5672	large intestine cancer	5268
DOID:5672	large intestine cancer	5290
DOID:5672	large intestine cancer	5294
DOID:5672	large intestine cancer	5315
DOID:5672	large intestine cancer	5320
DOID:5672	large intestine cancer	5328
DOID:5672	large intestine cancer	5329
DOID:5672	large intestine cancer	5335
DOID:5672	large intestine cancer	5338
DOID:5672	large intestine cancer	5347
DOID:5672	large intestine cancer	5366
DOID:5672	large intestine cancer	5378
DOID:5672	large intestine cancer	53904
DOID:5672	large intestine cancer	5395
DOID:5672	large intestine cancer	540
DOID:5672	large intestine cancer	5423
DOID:5672	large intestine cancer	5435
DOID:5672	large intestine cancer	54434
DOID:5672	large intestine cancer	54436
DOID:5672	large intestine cancer	5444
DOID:5672	large intestine cancer	5450
DOID:5672	large intestine cancer	54576
DOID:5672	large intestine cancer	54577
DOID:5672	large intestine cancer	54578
DOID:5672	large intestine cancer	54600
DOID:5672	large intestine cancer	54658
DOID:5672	large intestine cancer	5467
DOID:5672	large intestine cancer	5468
DOID:5672	large intestine cancer	54739
DOID:5672	large intestine cancer	54822
DOID:5672	large intestine cancer	54905
DOID:5672	large intestine cancer	5506
DOID:5672	large intestine cancer	55102
DOID:5672	large intestine cancer	55356
DOID:5672	large intestine cancer	55603
DOID:5672	large intestine cancer	55775
DOID:5672	large intestine cancer	55829
DOID:5672	large intestine cancer	5587
DOID:5672	large intestine cancer	55872
DOID:5672	large intestine cancer	55884
DOID:5672	large intestine cancer	5621
DOID:5672	large intestine cancer	56254
DOID:5672	large intestine cancer	567
DOID:5672	large intestine cancer	56729
DOID:5672	large intestine cancer	56852
DOID:5672	large intestine cancer	5698
DOID:5672	large intestine cancer	57016
DOID:5672	large intestine cancer	57154
DOID:5672	large intestine cancer	57188
DOID:5672	large intestine cancer	572
DOID:5672	large intestine cancer	5727
DOID:5672	large intestine cancer	5728
DOID:5672	large intestine cancer	573
DOID:5672	large intestine cancer	5732
DOID:5672	large intestine cancer	57338
DOID:5672	large intestine cancer	5734
DOID:5672	large intestine cancer	5740
DOID:5672	large intestine cancer	5742
DOID:5672	large intestine cancer	5743
DOID:5672	large intestine cancer	5754
DOID:5672	large intestine cancer	57817
DOID:5672	large intestine cancer	5783
DOID:5672	large intestine cancer	5788
DOID:5672	large intestine cancer	5789
DOID:5672	large intestine cancer	5795
DOID:5672	large intestine cancer	580
DOID:5672	large intestine cancer	5802
DOID:5672	large intestine cancer	581
DOID:5672	large intestine cancer	586
DOID:5672	large intestine cancer	5879
DOID:5672	large intestine cancer	5883
DOID:5672	large intestine cancer	5887
DOID:5672	large intestine cancer	5888
DOID:5672	large intestine cancer	5893
DOID:5672	large intestine cancer	5915
DOID:5672	large intestine cancer	5925
DOID:5672	large intestine cancer	59345
DOID:5672	large intestine cancer	59352
DOID:5672	large intestine cancer	595
DOID:5672	large intestine cancer	596
DOID:5672	large intestine cancer	5965
DOID:5672	large intestine cancer	5967
DOID:5672	large intestine cancer	5979
DOID:5672	large intestine cancer	598
DOID:5672	large intestine cancer	5981
DOID:5672	large intestine cancer	6041
DOID:5672	large intestine cancer	6052
DOID:5672	large intestine cancer	6053
DOID:5672	large intestine cancer	6241
DOID:5672	large intestine cancer	6256
DOID:5672	large intestine cancer	6282
DOID:5672	large intestine cancer	6303
DOID:5672	large intestine cancer	6346
DOID:5672	large intestine cancer	6347
DOID:5672	large intestine cancer	637
DOID:5672	large intestine cancer	6374
DOID:5672	large intestine cancer	6376
DOID:5672	large intestine cancer	6382
DOID:5672	large intestine cancer	6387
DOID:5672	large intestine cancer	63923
DOID:5672	large intestine cancer	6401
DOID:5672	large intestine cancer	6403
DOID:5672	large intestine cancer	6406
DOID:5672	large intestine cancer	641
DOID:5672	large intestine cancer	64127
DOID:5672	large intestine cancer	6414
DOID:5672	large intestine cancer	6416
DOID:5672	large intestine cancer	6422
DOID:5672	large intestine cancer	6423
DOID:5672	large intestine cancer	6424
DOID:5672	large intestine cancer	6425
DOID:5672	large intestine cancer	64321
DOID:5672	large intestine cancer	6447
DOID:5672	large intestine cancer	6470
DOID:5672	large intestine cancer	6480
DOID:5672	large intestine cancer	649
DOID:5672	large intestine cancer	64946
DOID:5672	large intestine cancer	650
DOID:5672	large intestine cancer	6502
DOID:5672	large intestine cancer	6513
DOID:5672	large intestine cancer	652
DOID:5672	large intestine cancer	6532
DOID:5672	large intestine cancer	655
DOID:5672	large intestine cancer	6555
DOID:5672	large intestine cancer	6573
DOID:5672	large intestine cancer	6583
DOID:5672	large intestine cancer	6584
DOID:5672	large intestine cancer	659
DOID:5672	large intestine cancer	66037
DOID:5672	large intestine cancer	664
DOID:5672	large intestine cancer	6648
DOID:5672	large intestine cancer	6657
DOID:5672	large intestine cancer	6678
DOID:5672	large intestine cancer	668
DOID:5672	large intestine cancer	6692
DOID:5672	large intestine cancer	672
DOID:5672	large intestine cancer	673
DOID:5672	large intestine cancer	675
DOID:5672	large intestine cancer	6790
DOID:5672	large intestine cancer	6799
DOID:5672	large intestine cancer	6817
DOID:5672	large intestine cancer	687
DOID:5672	large intestine cancer	688
DOID:5672	large intestine cancer	6927
DOID:5672	large intestine cancer	6932
DOID:5672	large intestine cancer	6934
DOID:5672	large intestine cancer	6948
DOID:5672	large intestine cancer	699
DOID:5672	large intestine cancer	701
DOID:5672	large intestine cancer	7037
DOID:5672	large intestine cancer	7040
DOID:5672	large intestine cancer	7046
DOID:5672	large intestine cancer	7048
DOID:5672	large intestine cancer	7057
DOID:5672	large intestine cancer	706
DOID:5672	large intestine cancer	7074
DOID:5672	large intestine cancer	7076
DOID:5672	large intestine cancer	7079
DOID:5672	large intestine cancer	7082
DOID:5672	large intestine cancer	7083
DOID:5672	large intestine cancer	7087
DOID:5672	large intestine cancer	7088
DOID:5672	large intestine cancer	7097
DOID:5672	large intestine cancer	7099
DOID:5672	large intestine cancer	7113
DOID:5672	large intestine cancer	7124
DOID:5672	large intestine cancer	7157
DOID:5672	large intestine cancer	7158
DOID:5672	large intestine cancer	7159
DOID:5672	large intestine cancer	7161
DOID:5672	large intestine cancer	7172
DOID:5672	large intestine cancer	7216
DOID:5672	large intestine cancer	7293
DOID:5672	large intestine cancer	7295
DOID:5672	large intestine cancer	7296
DOID:5672	large intestine cancer	7298
DOID:5672	large intestine cancer	7372
DOID:5672	large intestine cancer	7374
DOID:5672	large intestine cancer	7376
DOID:5672	large intestine cancer	7421
DOID:5672	large intestine cancer	7422
DOID:5672	large intestine cancer	7424
DOID:5672	large intestine cancer	7428
DOID:5672	large intestine cancer	7472
DOID:5672	large intestine cancer	7482
DOID:5672	large intestine cancer	7507
DOID:5672	large intestine cancer	7508
DOID:5672	large intestine cancer	7515
DOID:5672	large intestine cancer	7516
DOID:5672	large intestine cancer	7517
DOID:5672	large intestine cancer	7518
DOID:5672	large intestine cancer	7520
DOID:5672	large intestine cancer	765
DOID:5672	large intestine cancer	768
DOID:5672	large intestine cancer	7799
DOID:5672	large intestine cancer	7852
DOID:5672	large intestine cancer	79048
DOID:5672	large intestine cancer	79661
DOID:5672	large intestine cancer	79695
DOID:5672	large intestine cancer	7980
DOID:5672	large intestine cancer	79813
DOID:5672	large intestine cancer	79968
DOID:5672	large intestine cancer	8029
DOID:5672	large intestine cancer	80317
DOID:5672	large intestine cancer	80380
DOID:5672	large intestine cancer	81037
DOID:5672	large intestine cancer	811
DOID:5672	large intestine cancer	8312
DOID:5672	large intestine cancer	8313
DOID:5672	large intestine cancer	8318
DOID:5672	large intestine cancer	836
DOID:5672	large intestine cancer	839
DOID:5672	large intestine cancer	840
DOID:5672	large intestine cancer	841
DOID:5672	large intestine cancer	842
DOID:5672	large intestine cancer	843
DOID:5672	large intestine cancer	846
DOID:5672	large intestine cancer	847
DOID:5672	large intestine cancer	84867
DOID:5672	large intestine cancer	85415
DOID:5672	large intestine cancer	85464
DOID:5672	large intestine cancer	8556
DOID:5672	large intestine cancer	857
DOID:5672	large intestine cancer	8626
DOID:5672	large intestine cancer	864
DOID:5672	large intestine cancer	8660
DOID:5672	large intestine cancer	8667
DOID:5672	large intestine cancer	8714
DOID:5672	large intestine cancer	8737
DOID:5672	large intestine cancer	8741
DOID:5672	large intestine cancer	8743
DOID:5672	large intestine cancer	875
DOID:5672	large intestine cancer	8795
DOID:5672	large intestine cancer	8797
DOID:5672	large intestine cancer	8824
DOID:5672	large intestine cancer	8828
DOID:5672	large intestine cancer	8836
DOID:5672	large intestine cancer	8837
DOID:5672	large intestine cancer	8838
DOID:5672	large intestine cancer	8840
DOID:5672	large intestine cancer	8841
DOID:5672	large intestine cancer	8842
DOID:5672	large intestine cancer	8856
DOID:5672	large intestine cancer	8897
DOID:5672	large intestine cancer	8945
DOID:5672	large intestine cancer	8991
DOID:5672	large intestine cancer	9
DOID:5672	large intestine cancer	902
DOID:5672	large intestine cancer	9049
DOID:5672	large intestine cancer	9069
DOID:5672	large intestine cancer	9073
DOID:5672	large intestine cancer	9075
DOID:5672	large intestine cancer	9076
DOID:5672	large intestine cancer	9126
DOID:5672	large intestine cancer	9140
DOID:5672	large intestine cancer	9148
DOID:5672	large intestine cancer	9156
DOID:5672	large intestine cancer	91768
DOID:5672	large intestine cancer	92
DOID:5672	large intestine cancer	9231
DOID:5672	large intestine cancer	9232
DOID:5672	large intestine cancer	9245
DOID:5672	large intestine cancer	929
DOID:5672	large intestine cancer	9314
DOID:5672	large intestine cancer	9353
DOID:5672	large intestine cancer	9370
DOID:5672	large intestine cancer	940
DOID:5672	large intestine cancer	942
DOID:5672	large intestine cancer	9423
DOID:5672	large intestine cancer	94274
DOID:5672	large intestine cancer	9429
DOID:5672	large intestine cancer	9447
DOID:5672	large intestine cancer	9474
DOID:5672	large intestine cancer	948
DOID:5672	large intestine cancer	9501
DOID:5672	large intestine cancer	9518
DOID:5672	large intestine cancer	9536
DOID:5672	large intestine cancer	9610
DOID:5672	large intestine cancer	9668
DOID:5672	large intestine cancer	9734
DOID:5672	large intestine cancer	9754
DOID:5672	large intestine cancer	9770
DOID:5672	large intestine cancer	978
DOID:5672	large intestine cancer	9956
DOID:5672	large intestine cancer	9962
DOID:5672	large intestine cancer	9963
DOID:5672	large intestine cancer	999
DOID:5672	large intestine cancer	9994
DOID:2598	laryngeal benign neoplasm	10
DOID:2598	laryngeal benign neoplasm	1000
DOID:2598	laryngeal benign neoplasm	1009
DOID:2598	laryngeal benign neoplasm	1026
DOID:2598	laryngeal benign neoplasm	1029
DOID:2598	laryngeal benign neoplasm	11132
DOID:2598	laryngeal benign neoplasm	11178
DOID:2598	laryngeal benign neoplasm	11200
DOID:2598	laryngeal benign neoplasm	1234
DOID:2598	laryngeal benign neoplasm	125
DOID:2598	laryngeal benign neoplasm	126
DOID:2598	laryngeal benign neoplasm	131
DOID:2598	laryngeal benign neoplasm	1312
DOID:2598	laryngeal benign neoplasm	1499
DOID:2598	laryngeal benign neoplasm	1543
DOID:2598	laryngeal benign neoplasm	1544
DOID:2598	laryngeal benign neoplasm	1545
DOID:2598	laryngeal benign neoplasm	1548
DOID:2598	laryngeal benign neoplasm	1553
DOID:2598	laryngeal benign neoplasm	1558
DOID:2598	laryngeal benign neoplasm	1559
DOID:2598	laryngeal benign neoplasm	1565
DOID:2598	laryngeal benign neoplasm	1571
DOID:2598	laryngeal benign neoplasm	1576
DOID:2598	laryngeal benign neoplasm	1728
DOID:2598	laryngeal benign neoplasm	1813
DOID:2598	laryngeal benign neoplasm	196
DOID:2598	laryngeal benign neoplasm	2052
DOID:2598	laryngeal benign neoplasm	2064
DOID:2598	laryngeal benign neoplasm	2067
DOID:2598	laryngeal benign neoplasm	2068
DOID:2598	laryngeal benign neoplasm	2072
DOID:2598	laryngeal benign neoplasm	2073
DOID:2598	laryngeal benign neoplasm	2074
DOID:2598	laryngeal benign neoplasm	217
DOID:2598	laryngeal benign neoplasm	2189
DOID:2598	laryngeal benign neoplasm	2272
DOID:2598	laryngeal benign neoplasm	23081
DOID:2598	laryngeal benign neoplasm	255239
DOID:2598	laryngeal benign neoplasm	2709
DOID:2598	laryngeal benign neoplasm	2778
DOID:2598	laryngeal benign neoplasm	2939
DOID:2598	laryngeal benign neoplasm	2944
DOID:2598	laryngeal benign neoplasm	2947
DOID:2598	laryngeal benign neoplasm	2950
DOID:2598	laryngeal benign neoplasm	2952
DOID:2598	laryngeal benign neoplasm	2953
DOID:2598	laryngeal benign neoplasm	3123
DOID:2598	laryngeal benign neoplasm	328
DOID:2598	laryngeal benign neoplasm	3553
DOID:2598	laryngeal benign neoplasm	3554
DOID:2598	laryngeal benign neoplasm	3576
DOID:2598	laryngeal benign neoplasm	3675
DOID:2598	laryngeal benign neoplasm	3809
DOID:2598	laryngeal benign neoplasm	3811
DOID:2598	laryngeal benign neoplasm	3980
DOID:2598	laryngeal benign neoplasm	4052
DOID:2598	laryngeal benign neoplasm	4193
DOID:2598	laryngeal benign neoplasm	4255
DOID:2598	laryngeal benign neoplasm	4353
DOID:2598	laryngeal benign neoplasm	4524
DOID:2598	laryngeal benign neoplasm	4683
DOID:2598	laryngeal benign neoplasm	4968
DOID:2598	laryngeal benign neoplasm	50514
DOID:2598	laryngeal benign neoplasm	5111
DOID:2598	laryngeal benign neoplasm	5423
DOID:2598	laryngeal benign neoplasm	54575
DOID:2598	laryngeal benign neoplasm	54577
DOID:2598	laryngeal benign neoplasm	55135
DOID:2598	laryngeal benign neoplasm	5743
DOID:2598	laryngeal benign neoplasm	5887
DOID:2598	laryngeal benign neoplasm	595
DOID:2598	laryngeal benign neoplasm	596
DOID:2598	laryngeal benign neoplasm	6387
DOID:2598	laryngeal benign neoplasm	6648
DOID:2598	laryngeal benign neoplasm	6696
DOID:2598	laryngeal benign neoplasm	6817
DOID:2598	laryngeal benign neoplasm	7040
DOID:2598	laryngeal benign neoplasm	7048
DOID:2598	laryngeal benign neoplasm	7124
DOID:2598	laryngeal benign neoplasm	7127
DOID:2598	laryngeal benign neoplasm	7157
DOID:2598	laryngeal benign neoplasm	7298
DOID:2598	laryngeal benign neoplasm	7422
DOID:2598	laryngeal benign neoplasm	7507
DOID:2598	laryngeal benign neoplasm	7508
DOID:2598	laryngeal benign neoplasm	7515
DOID:2598	laryngeal benign neoplasm	7516
DOID:2598	laryngeal benign neoplasm	7517
DOID:2598	laryngeal benign neoplasm	80198
DOID:2598	laryngeal benign neoplasm	9
DOID:2598	laryngeal benign neoplasm	9940
DOID:2598	laryngeal benign neoplasm	999
DOID:2600	laryngeal carcinoma	10
DOID:2600	laryngeal carcinoma	1000
DOID:2600	laryngeal carcinoma	1009
DOID:2600	laryngeal carcinoma	1026
DOID:2600	laryngeal carcinoma	1029
DOID:2600	laryngeal carcinoma	11132
DOID:2600	laryngeal carcinoma	11178
DOID:2600	laryngeal carcinoma	11200
DOID:2600	laryngeal carcinoma	1191
DOID:2600	laryngeal carcinoma	1234
DOID:2600	laryngeal carcinoma	125
DOID:2600	laryngeal carcinoma	126
DOID:2600	laryngeal carcinoma	131
DOID:2600	laryngeal carcinoma	1312
DOID:2600	laryngeal carcinoma	1499
DOID:2600	laryngeal carcinoma	1543
DOID:2600	laryngeal carcinoma	1544
DOID:2600	laryngeal carcinoma	1545
DOID:2600	laryngeal carcinoma	1548
DOID:2600	laryngeal carcinoma	1553
DOID:2600	laryngeal carcinoma	1558
DOID:2600	laryngeal carcinoma	1559
DOID:2600	laryngeal carcinoma	1565
DOID:2600	laryngeal carcinoma	1571
DOID:2600	laryngeal carcinoma	1576
DOID:2600	laryngeal carcinoma	1728
DOID:2600	laryngeal carcinoma	1813
DOID:2600	laryngeal carcinoma	196
DOID:2600	laryngeal carcinoma	2052
DOID:2600	laryngeal carcinoma	2064
DOID:2600	laryngeal carcinoma	2067
DOID:2600	laryngeal carcinoma	2068
DOID:2600	laryngeal carcinoma	2072
DOID:2600	laryngeal carcinoma	2073
DOID:2600	laryngeal carcinoma	2074
DOID:2600	laryngeal carcinoma	217
DOID:2600	laryngeal carcinoma	2189
DOID:2600	laryngeal carcinoma	2272
DOID:2600	laryngeal carcinoma	23081
DOID:2600	laryngeal carcinoma	255239
DOID:2600	laryngeal carcinoma	2709
DOID:2600	laryngeal carcinoma	2778
DOID:2600	laryngeal carcinoma	2939
DOID:2600	laryngeal carcinoma	2944
DOID:2600	laryngeal carcinoma	2947
DOID:2600	laryngeal carcinoma	2950
DOID:2600	laryngeal carcinoma	2952
DOID:2600	laryngeal carcinoma	2953
DOID:2600	laryngeal carcinoma	3106
DOID:2600	laryngeal carcinoma	3123
DOID:2600	laryngeal carcinoma	328
DOID:2600	laryngeal carcinoma	3553
DOID:2600	laryngeal carcinoma	3554
DOID:2600	laryngeal carcinoma	3569
DOID:2600	laryngeal carcinoma	3576
DOID:2600	laryngeal carcinoma	3675
DOID:2600	laryngeal carcinoma	3809
DOID:2600	laryngeal carcinoma	3811
DOID:2600	laryngeal carcinoma	3980
DOID:2600	laryngeal carcinoma	4052
DOID:2600	laryngeal carcinoma	4193
DOID:2600	laryngeal carcinoma	4255
DOID:2600	laryngeal carcinoma	4288
DOID:2600	laryngeal carcinoma	4312
DOID:2600	laryngeal carcinoma	4318
DOID:2600	laryngeal carcinoma	4353
DOID:2600	laryngeal carcinoma	4524
DOID:2600	laryngeal carcinoma	4683
DOID:2600	laryngeal carcinoma	4968
DOID:2600	laryngeal carcinoma	50514
DOID:2600	laryngeal carcinoma	5111
DOID:2600	laryngeal carcinoma	5423
DOID:2600	laryngeal carcinoma	54575
DOID:2600	laryngeal carcinoma	54577
DOID:2600	laryngeal carcinoma	55135
DOID:2600	laryngeal carcinoma	5743
DOID:2600	laryngeal carcinoma	5887
DOID:2600	laryngeal carcinoma	595
DOID:2600	laryngeal carcinoma	596
DOID:2600	laryngeal carcinoma	6387
DOID:2600	laryngeal carcinoma	6648
DOID:2600	laryngeal carcinoma	6817
DOID:2600	laryngeal carcinoma	7040
DOID:2600	laryngeal carcinoma	7048
DOID:2600	laryngeal carcinoma	7124
DOID:2600	laryngeal carcinoma	7127
DOID:2600	laryngeal carcinoma	7157
DOID:2600	laryngeal carcinoma	7298
DOID:2600	laryngeal carcinoma	7422
DOID:2600	laryngeal carcinoma	7507
DOID:2600	laryngeal carcinoma	7508
DOID:2600	laryngeal carcinoma	7515
DOID:2600	laryngeal carcinoma	7516
DOID:2600	laryngeal carcinoma	7517
DOID:2600	laryngeal carcinoma	79893
DOID:2600	laryngeal carcinoma	80198
DOID:2600	laryngeal carcinoma	836
DOID:2600	laryngeal carcinoma	9
DOID:2600	laryngeal carcinoma	9940
DOID:2600	laryngeal carcinoma	999
DOID:786	laryngeal disease	595
DOID:2876	laryngeal squamous cell carcinoma	10
DOID:2876	laryngeal squamous cell carcinoma	1026
DOID:2876	laryngeal squamous cell carcinoma	1029
DOID:2876	laryngeal squamous cell carcinoma	10987
[truncated: 52,755 more rows]
