# Supplementary material for: Cross disease analysis of co-functional microRNA pairs on a reconstructed network of disease-gene-microRNA tripartite
Source: BMC Bioinformatics. 2017 Mar 24;18:193. doi: 10.1186/s12859-017-1605-0 (PMC5366146; doi:10.1186/s12859-017-1605-0)
Supplement: Supplementary file 6 — The miRNA-target associations. The miRNA targets were downloaded from the two databased such as the miRecords an miRTarBase. The miRNA ids were mapped according to the miRBase v21, while the genes were mapped to HGNC database records. This file can also be downloaded from: https://drive.google.com/open?id=0B6lH3mKdA9CSTkg2OVBPS0ZfVnM. (XLS 5320 kb) [file 12859_2017_1605_MOESM6_ESM.xls]

## Sheet: miRNA_targets1
miRNA	Gene entrez id
hsa-let-7a-5p	52
hsa-let-7a-5p	58
hsa-let-7a-5p	60
hsa-let-7a-5p	91
hsa-let-7a-5p	128
hsa-let-7a-5p	158
hsa-let-7a-5p	196
hsa-let-7a-5p	205
hsa-let-7a-5p	262
hsa-let-7a-5p	271
hsa-let-7a-5p	314
hsa-let-7a-5p	351
hsa-let-7a-5p	488
hsa-let-7a-5p	490
hsa-let-7a-5p	501
hsa-let-7a-5p	526
hsa-let-7a-5p	571
hsa-let-7a-5p	586
hsa-let-7a-5p	595
hsa-let-7a-5p	596
hsa-let-7a-5p	639
hsa-let-7a-5p	658
hsa-let-7a-5p	661
hsa-let-7a-5p	665
hsa-let-7a-5p	677
hsa-let-7a-5p	813
hsa-let-7a-5p	817
hsa-let-7a-5p	836
hsa-let-7a-5p	841
hsa-let-7a-5p	842
hsa-let-7a-5p	894
hsa-let-7a-5p	900
hsa-let-7a-5p	905
hsa-let-7a-5p	966
hsa-let-7a-5p	994
hsa-let-7a-5p	997
hsa-let-7a-5p	1021
hsa-let-7a-5p	1026
hsa-let-7a-5p	1073
hsa-let-7a-5p	1174
hsa-let-7a-5p	1236
hsa-let-7a-5p	1295
hsa-let-7a-5p	1340
hsa-let-7a-5p	1408
hsa-let-7a-5p	1431
hsa-let-7a-5p	1457
hsa-let-7a-5p	1503
hsa-let-7a-5p	1603
hsa-let-7a-5p	1604
hsa-let-7a-5p	1660
hsa-let-7a-5p	1763
hsa-let-7a-5p	1770
hsa-let-7a-5p	1820
hsa-let-7a-5p	1825
hsa-let-7a-5p	1843
hsa-let-7a-5p	1857
hsa-let-7a-5p	1869
hsa-let-7a-5p	1870
hsa-let-7a-5p	1876
hsa-let-7a-5p	1906
hsa-let-7a-5p	1938
hsa-let-7a-5p	1956
hsa-let-7a-5p	1960
hsa-let-7a-5p	1982
hsa-let-7a-5p	2043
hsa-let-7a-5p	2081
hsa-let-7a-5p	2130
hsa-let-7a-5p	2146
hsa-let-7a-5p	2149
hsa-let-7a-5p	2186
hsa-let-7a-5p	2193
hsa-let-7a-5p	2329
hsa-let-7a-5p	2357
hsa-let-7a-5p	2395
hsa-let-7a-5p	2553
hsa-let-7a-5p	2649
hsa-let-7a-5p	2739
hsa-let-7a-5p	2752
hsa-let-7a-5p	2787
hsa-let-7a-5p	2803
hsa-let-7a-5p	2814
hsa-let-7a-5p	2824
hsa-let-7a-5p	2969
hsa-let-7a-5p	2975
hsa-let-7a-5p	3005
hsa-let-7a-5p	3007
hsa-let-7a-5p	3017
hsa-let-7a-5p	3037
hsa-let-7a-5p	3151
hsa-let-7a-5p	3159
hsa-let-7a-5p	3169
hsa-let-7a-5p	3203
hsa-let-7a-5p	3214
hsa-let-7a-5p	3221
hsa-let-7a-5p	3265
hsa-let-7a-5p	3298
hsa-let-7a-5p	3376
hsa-let-7a-5p	3480
hsa-let-7a-5p	3481
hsa-let-7a-5p	3569
hsa-let-7a-5p	3675
hsa-let-7a-5p	3690
hsa-let-7a-5p	3712
hsa-let-7a-5p	3841
hsa-let-7a-5p	3845
hsa-let-7a-5p	3921
hsa-let-7a-5p	4000
hsa-let-7a-5p	4048
hsa-let-7a-5p	4067
hsa-let-7a-5p	4084
hsa-let-7a-5p	4194
hsa-let-7a-5p	4211
hsa-let-7a-5p	4213
hsa-let-7a-5p	4214
hsa-let-7a-5p	4352
hsa-let-7a-5p	4508
hsa-let-7a-5p	4512
hsa-let-7a-5p	4513
hsa-let-7a-5p	4522
hsa-let-7a-5p	4535
hsa-let-7a-5p	4536
hsa-let-7a-5p	4540
hsa-let-7a-5p	4609
hsa-let-7a-5p	4649
hsa-let-7a-5p	4673
hsa-let-7a-5p	4686
hsa-let-7a-5p	4720
hsa-let-7a-5p	4741
hsa-let-7a-5p	4771
hsa-let-7a-5p	4790
hsa-let-7a-5p	4833
hsa-let-7a-5p	4864
hsa-let-7a-5p	4884
hsa-let-7a-5p	4891
hsa-let-7a-5p	4893
hsa-let-7a-5p	4925
hsa-let-7a-5p	4987
hsa-let-7a-5p	5051
hsa-let-7a-5p	5058
hsa-let-7a-5p	5195
hsa-let-7a-5p	5295
hsa-let-7a-5p	5326
hsa-let-7a-5p	5336
hsa-let-7a-5p	5351
hsa-let-7a-5p	5366
hsa-let-7a-5p	5433
hsa-let-7a-5p	5454
hsa-let-7a-5p	5520
hsa-let-7a-5p	5558
hsa-let-7a-5p	5597
hsa-let-7a-5p	5600
hsa-let-7a-5p	5609
hsa-let-7a-5p	5683
hsa-let-7a-5p	5860
hsa-let-7a-5p	5872
hsa-let-7a-5p	5885
hsa-let-7a-5p	5903
hsa-let-7a-5p	5962
hsa-let-7a-5p	5982
hsa-let-7a-5p	6007
hsa-let-7a-5p	6124
hsa-let-7a-5p	6133
hsa-let-7a-5p	6156
hsa-let-7a-5p	6165
hsa-let-7a-5p	6182
hsa-let-7a-5p	6189
hsa-let-7a-5p	6191
hsa-let-7a-5p	6204
hsa-let-7a-5p	6207
hsa-let-7a-5p	6210
hsa-let-7a-5p	6229
hsa-let-7a-5p	6236
hsa-let-7a-5p	6240
hsa-let-7a-5p	6241
hsa-let-7a-5p	6311
hsa-let-7a-5p	6427
hsa-let-7a-5p	6433
hsa-let-7a-5p	6472
hsa-let-7a-5p	6574
hsa-let-7a-5p	6631
hsa-let-7a-5p	6643
hsa-let-7a-5p	6648
hsa-let-7a-5p	6667
hsa-let-7a-5p	6711
hsa-let-7a-5p	6773
hsa-let-7a-5p	6789
hsa-let-7a-5p	6801
hsa-let-7a-5p	6821
hsa-let-7a-5p	6836
hsa-let-7a-5p	6877
hsa-let-7a-5p	6897
hsa-let-7a-5p	7049
hsa-let-7a-5p	7057
hsa-let-7a-5p	7204
hsa-let-7a-5p	7280
hsa-let-7a-5p	7341
hsa-let-7a-5p	7410
hsa-let-7a-5p	7414
hsa-let-7a-5p	7421
hsa-let-7a-5p	7534
hsa-let-7a-5p	7554
hsa-let-7a-5p	7555
hsa-let-7a-5p	7576
hsa-let-7a-5p	7752
hsa-let-7a-5p	7803
hsa-let-7a-5p	8028
hsa-let-7a-5p	8085
hsa-let-7a-5p	8091
hsa-let-7a-5p	8161
hsa-let-7a-5p	8202
hsa-let-7a-5p	8227
hsa-let-7a-5p	8243
hsa-let-7a-5p	8295
hsa-let-7a-5p	8317
hsa-let-7a-5p	8326
hsa-let-7a-5p	8349
hsa-let-7a-5p	8360
hsa-let-7a-5p	8560
hsa-let-7a-5p	8634
hsa-let-7a-5p	8651
hsa-let-7a-5p	8663
hsa-let-7a-5p	8669
hsa-let-7a-5p	8729
hsa-let-7a-5p	8744
hsa-let-7a-5p	8780
hsa-let-7a-5p	8795
hsa-let-7a-5p	8799
hsa-let-7a-5p	8856
hsa-let-7a-5p	8884
hsa-let-7a-5p	8886
hsa-let-7a-5p	8888
hsa-let-7a-5p	8932
hsa-let-7a-5p	8976
hsa-let-7a-5p	9031
hsa-let-7a-5p	9069
hsa-let-7a-5p	9097
hsa-let-7a-5p	9125
hsa-let-7a-5p	9133
hsa-let-7a-5p	9140
hsa-let-7a-5p	9150
hsa-let-7a-5p	9203
hsa-let-7a-5p	9212
hsa-let-7a-5p	9221
hsa-let-7a-5p	9277
hsa-let-7a-5p	9296
hsa-let-7a-5p	9328
hsa-let-7a-5p	9421
hsa-let-7a-5p	9422
hsa-let-7a-5p	9444
hsa-let-7a-5p	9445
hsa-let-7a-5p	9453
hsa-let-7a-5p	9480
hsa-let-7a-5p	9550
hsa-let-7a-5p	9631
hsa-let-7a-5p	9659
hsa-let-7a-5p	9662
hsa-let-7a-5p	9686
hsa-let-7a-5p	9689
hsa-let-7a-5p	9690
hsa-let-7a-5p	9692
hsa-let-7a-5p	9700
hsa-let-7a-5p	9709
hsa-let-7a-5p	9775
hsa-let-7a-5p	9784
hsa-let-7a-5p	9818
hsa-let-7a-5p	9819
hsa-let-7a-5p	9829
hsa-let-7a-5p	9870
hsa-let-7a-5p	9887
hsa-let-7a-5p	9898
hsa-let-7a-5p	9925
hsa-let-7a-5p	9949
hsa-let-7a-5p	9987
hsa-let-7a-5p	10014
hsa-let-7a-5p	10018
hsa-let-7a-5p	10075
hsa-let-7a-5p	10099
hsa-let-7a-5p	10113
hsa-let-7a-5p	10180
hsa-let-7a-5p	10184
hsa-let-7a-5p	10224
hsa-let-7a-5p	10270
hsa-let-7a-5p	10291
hsa-let-7a-5p	10336
hsa-let-7a-5p	10527
hsa-let-7a-5p	10618
hsa-let-7a-5p	10620
hsa-let-7a-5p	10637
hsa-let-7a-5p	10642
hsa-let-7a-5p	10643
hsa-let-7a-5p	10658
hsa-let-7a-5p	10723
hsa-let-7a-5p	10794
hsa-let-7a-5p	10825
hsa-let-7a-5p	10857
hsa-let-7a-5p	10915
hsa-let-7a-5p	10957
hsa-let-7a-5p	10973
hsa-let-7a-5p	10985
hsa-let-7a-5p	11006
hsa-let-7a-5p	11060
hsa-let-7a-5p	11064
hsa-let-7a-5p	11100
hsa-let-7a-5p	11158
hsa-let-7a-5p	11159
hsa-let-7a-5p	11163
hsa-let-7a-5p	11164
hsa-let-7a-5p	11176
hsa-let-7a-5p	11180
hsa-let-7a-5p	11273
hsa-let-7a-5p	11321
hsa-let-7a-5p	11334
hsa-let-7a-5p	22795
hsa-let-7a-5p	22806
hsa-let-7a-5p	22818
hsa-let-7a-5p	22838
hsa-let-7a-5p	22862
hsa-let-7a-5p	22887
hsa-let-7a-5p	22888
hsa-let-7a-5p	23060
hsa-let-7a-5p	23066
hsa-let-7a-5p	23086
hsa-let-7a-5p	23089
hsa-let-7a-5p	23101
hsa-let-7a-5p	23118
hsa-let-7a-5p	23129
hsa-let-7a-5p	23135
hsa-let-7a-5p	23163
hsa-let-7a-5p	23203
hsa-let-7a-5p	23231
hsa-let-7a-5p	23308
hsa-let-7a-5p	23313
hsa-let-7a-5p	23361
hsa-let-7a-5p	23367
hsa-let-7a-5p	23382
hsa-let-7a-5p	23389
hsa-let-7a-5p	23405
hsa-let-7a-5p	23468
hsa-let-7a-5p	23543
hsa-let-7a-5p	23556
hsa-let-7a-5p	23589
hsa-let-7a-5p	23597
hsa-let-7a-5p	23607
hsa-let-7a-5p	23633
hsa-let-7a-5p	23770
hsa-let-7a-5p	25820
hsa-let-7a-5p	25836
hsa-let-7a-5p	25896
hsa-let-7a-5p	25915
hsa-let-7a-5p	26003
hsa-let-7a-5p	26057
hsa-let-7a-5p	26097
hsa-let-7a-5p	26100
hsa-let-7a-5p	26190
hsa-let-7a-5p	26523
hsa-let-7a-5p	27034
hsa-let-7a-5p	27097
hsa-let-7a-5p	27143
hsa-let-7a-5p	27161
hsa-let-7a-5p	27164
hsa-let-7a-5p	27185
hsa-let-7a-5p	27190
hsa-let-7a-5p	27244
hsa-let-7a-5p	27293
hsa-let-7a-5p	28511
hsa-let-7a-5p	28974
hsa-let-7a-5p	29087
hsa-let-7a-5p	29088
hsa-let-7a-5p	29128
hsa-let-7a-5p	29777
hsa-let-7a-5p	50999
hsa-let-7a-5p	51014
hsa-let-7a-5p	51075
hsa-let-7a-5p	51116
hsa-let-7a-5p	51126
hsa-let-7a-5p	51136
hsa-let-7a-5p	51177
hsa-let-7a-5p	51200
hsa-let-7a-5p	51279
hsa-let-7a-5p	51337
hsa-let-7a-5p	51389
hsa-let-7a-5p	51517
hsa-let-7a-5p	51531
hsa-let-7a-5p	51611
hsa-let-7a-5p	51616
hsa-let-7a-5p	53339
hsa-let-7a-5p	54471
hsa-let-7a-5p	54491
hsa-let-7a-5p	54498
hsa-let-7a-5p	54852
hsa-let-7a-5p	54880
hsa-let-7a-5p	54901
hsa-let-7a-5p	54910
hsa-let-7a-5p	54943
hsa-let-7a-5p	54956
hsa-let-7a-5p	55001
hsa-let-7a-5p	55095
hsa-let-7a-5p	55108
hsa-let-7a-5p	55137
hsa-let-7a-5p	55207
hsa-let-7a-5p	55216
hsa-let-7a-5p	55222
hsa-let-7a-5p	55225
hsa-let-7a-5p	55236
hsa-let-7a-5p	55238
hsa-let-7a-5p	55254
hsa-let-7a-5p	55296
hsa-let-7a-5p	55333
hsa-let-7a-5p	55343
hsa-let-7a-5p	55432
hsa-let-7a-5p	55471
hsa-let-7a-5p	55573
hsa-let-7a-5p	55582
hsa-let-7a-5p	55585
hsa-let-7a-5p	55632
hsa-let-7a-5p	55705
hsa-let-7a-5p	55731
hsa-let-7a-5p	55787
hsa-let-7a-5p	55833
hsa-let-7a-5p	55858
hsa-let-7a-5p	55862
hsa-let-7a-5p	56181
hsa-let-7a-5p	56257
hsa-let-7a-5p	56616
hsa-let-7a-5p	56681
hsa-let-7a-5p	56852
hsa-let-7a-5p	56913
hsa-let-7a-5p	56916
hsa-let-7a-5p	56970
hsa-let-7a-5p	57002
hsa-let-7a-5p	57102
hsa-let-7a-5p	57117
hsa-let-7a-5p	57157
hsa-let-7a-5p	57189
hsa-let-7a-5p	57380
hsa-let-7a-5p	57448
hsa-let-7a-5p	57509
hsa-let-7a-5p	57534
hsa-let-7a-5p	57536
hsa-let-7a-5p	57546
hsa-let-7a-5p	57561
hsa-let-7a-5p	57722
hsa-let-7a-5p	57799
hsa-let-7a-5p	58489
hsa-let-7a-5p	58533
hsa-let-7a-5p	60560
hsa-let-7a-5p	63935
hsa-let-7a-5p	64063
hsa-let-7a-5p	64324
hsa-let-7a-5p	64434
hsa-let-7a-5p	64766
hsa-let-7a-5p	64853
hsa-let-7a-5p	65244
hsa-let-7a-5p	65977
hsa-let-7a-5p	65979
hsa-let-7a-5p	79065
hsa-let-7a-5p	79180
hsa-let-7a-5p	79602
hsa-let-7a-5p	79659
hsa-let-7a-5p	79727
hsa-let-7a-5p	79989
hsa-let-7a-5p	80032
hsa-let-7a-5p	80142
hsa-let-7a-5p	80207
hsa-let-7a-5p	80228
hsa-let-7a-5p	80267
hsa-let-7a-5p	80306
hsa-let-7a-5p	80381
hsa-let-7a-5p	80704
hsa-let-7a-5p	80774
hsa-let-7a-5p	80854
hsa-let-7a-5p	80895
hsa-let-7a-5p	81035
hsa-let-7a-5p	81563
hsa-let-7a-5p	81570
hsa-let-7a-5p	81856
hsa-let-7a-5p	83544
hsa-let-7a-5p	83667
hsa-let-7a-5p	83903
hsa-let-7a-5p	83999
hsa-let-7a-5p	84034
hsa-let-7a-5p	84068
hsa-let-7a-5p	84146
hsa-let-7a-5p	84231
hsa-let-7a-5p	84240
hsa-let-7a-5p	84273
hsa-let-7a-5p	84295
hsa-let-7a-5p	84440
hsa-let-7a-5p	84447
hsa-let-7a-5p	84502
hsa-let-7a-5p	84614
hsa-let-7a-5p	84640
hsa-let-7a-5p	84750
hsa-let-7a-5p	84811
hsa-let-7a-5p	84901
hsa-let-7a-5p	84914
hsa-let-7a-5p	84916
hsa-let-7a-5p	84919
hsa-let-7a-5p	84923
hsa-let-7a-5p	84924
hsa-let-7a-5p	84938
hsa-let-7a-5p	84961
hsa-let-7a-5p	84987
hsa-let-7a-5p	85019
hsa-let-7a-5p	85021
hsa-let-7a-5p	85026
hsa-let-7a-5p	85236
hsa-let-7a-5p	85363
hsa-let-7a-5p	85364
hsa-let-7a-5p	85451
hsa-let-7a-5p	90268
hsa-let-7a-5p	90480
hsa-let-7a-5p	90576
hsa-let-7a-5p	90806
hsa-let-7a-5p	90957
hsa-let-7a-5p	91010
hsa-let-7a-5p	92092
hsa-let-7a-5p	93517
hsa-let-7a-5p	93550
hsa-let-7a-5p	94104
hsa-let-7a-5p	96459
hsa-let-7a-5p	113829
hsa-let-7a-5p	115353
hsa-let-7a-5p	115426
hsa-let-7a-5p	118987
hsa-let-7a-5p	120227
hsa-let-7a-5p	121227
hsa-let-7a-5p	122830
hsa-let-7a-5p	124245
hsa-let-7a-5p	124540
hsa-let-7a-5p	125950
hsa-let-7a-5p	126526
hsa-let-7a-5p	128077
hsa-let-7a-5p	129563
hsa-let-7a-5p	131405
hsa-let-7a-5p	131544
hsa-let-7a-5p	131583
hsa-let-7a-5p	131965
hsa-let-7a-5p	132204
hsa-let-7a-5p	134266
hsa-let-7a-5p	135293
hsa-let-7a-5p	137886
hsa-let-7a-5p	140707
hsa-let-7a-5p	140775
hsa-let-7a-5p	145741
hsa-let-7a-5p	147660
hsa-let-7a-5p	147687
hsa-let-7a-5p	148203
hsa-let-7a-5p	148254
hsa-let-7a-5p	149466
hsa-let-7a-5p	150094
hsa-let-7a-5p	151188
hsa-let-7a-5p	151531
hsa-let-7a-5p	151636
hsa-let-7a-5p	153241
hsa-let-7a-5p	154743
hsa-let-7a-5p	155061
hsa-let-7a-5p	157567
hsa-let-7a-5p	158358
hsa-let-7a-5p	160418
hsa-let-7a-5p	163702
hsa-let-7a-5p	169200
hsa-let-7a-5p	192670
hsa-let-7a-5p	196527
hsa-let-7a-5p	200081
hsa-let-7a-5p	200942
hsa-let-7a-5p	201514
hsa-let-7a-5p	201626
hsa-let-7a-5p	220963
hsa-let-7a-5p	220965
hsa-let-7a-5p	221150
hsa-let-7a-5p	221895
hsa-let-7a-5p	255488
hsa-let-7a-5p	256471
hsa-let-7a-5p	259266
hsa-let-7a-5p	283209
hsa-let-7a-5p	283219
hsa-let-7a-5p	283358
hsa-let-7a-5p	283638
hsa-let-7a-5p	284069
hsa-let-7a-5p	284252
hsa-let-7a-5p	284323
hsa-let-7a-5p	285636
hsa-let-7a-5p	337882
hsa-let-7a-5p	339324
hsa-let-7a-5p	339487
hsa-let-7a-5p	339983
hsa-let-7a-5p	340485
hsa-let-7a-5p	342132
hsa-let-7a-5p	345778
hsa-let-7a-5p	360165
hsa-let-7a-5p	374354
hsa-let-7a-5p	387921
hsa-let-7a-5p	389206
hsa-let-7a-5p	389677
hsa-let-7a-5p	401409
hsa-let-7a-5p	440689
hsa-let-7a-5p	474170
hsa-let-7a-5p	494115
hsa-let-7a-5p	552889
hsa-let-7a-5p	644815
hsa-let-7a-3p	52
hsa-let-7a-3p	93
hsa-let-7a-3p	125
hsa-let-7a-3p	220
hsa-let-7a-3p	689
hsa-let-7a-3p	694
hsa-let-7a-3p	1027
hsa-let-7a-3p	1385
hsa-let-7a-3p	1431
hsa-let-7a-3p	1478
hsa-let-7a-3p	1746
hsa-let-7a-3p	1829
hsa-let-7a-3p	1848
hsa-let-7a-3p	1974
hsa-let-7a-3p	2565
hsa-let-7a-3p	2932
hsa-let-7a-3p	2956
hsa-let-7a-3p	3148
hsa-let-7a-3p	3675
hsa-let-7a-3p	3949
hsa-let-7a-3p	4071
hsa-let-7a-3p	4154
hsa-let-7a-3p	4193
hsa-let-7a-3p	4267
hsa-let-7a-3p	5229
hsa-let-7a-3p	5255
hsa-let-7a-3p	5514
hsa-let-7a-3p	5813
hsa-let-7a-3p	6095
hsa-let-7a-3p	6217
hsa-let-7a-3p	6247
hsa-let-7a-3p	6307
hsa-let-7a-3p	6717
hsa-let-7a-3p	7071
hsa-let-7a-3p	7465
hsa-let-7a-3p	7695
hsa-let-7a-3p	7716
hsa-let-7a-3p	7855
hsa-let-7a-3p	8036
hsa-let-7a-3p	8520
hsa-let-7a-3p	9043
hsa-let-7a-3p	9172
hsa-let-7a-3p	9221
hsa-let-7a-3p	9276
hsa-let-7a-3p	9422
hsa-let-7a-3p	9650
hsa-let-7a-3p	10172
hsa-let-7a-3p	10257
hsa-let-7a-3p	10507
hsa-let-7a-3p	10802
hsa-let-7a-3p	10856
hsa-let-7a-3p	22834
hsa-let-7a-3p	23133
hsa-let-7a-3p	23181
hsa-let-7a-3p	23548
hsa-let-7a-3p	23649
hsa-let-7a-3p	25834
hsa-let-7a-3p	25852
hsa-let-7a-3p	25949
hsa-let-7a-3p	26136
hsa-let-7a-3p	26585
hsa-let-7a-3p	26959
hsa-let-7a-3p	26994
hsa-let-7a-3p	27154
hsa-let-7a-3p	29843
hsa-let-7a-3p	29982
hsa-let-7a-3p	51318
hsa-let-7a-3p	51592
hsa-let-7a-3p	53938
hsa-let-7a-3p	54093
hsa-let-7a-3p	54940
hsa-let-7a-3p	55032
hsa-let-7a-3p	55471
hsa-let-7a-3p	55680
hsa-let-7a-3p	57337
hsa-let-7a-3p	57492
hsa-let-7a-3p	57568
hsa-let-7a-3p	58487
hsa-let-7a-3p	58488
hsa-let-7a-3p	60312
hsa-let-7a-3p	60496
hsa-let-7a-3p	64895
hsa-let-7a-3p	65125
hsa-let-7a-3p	79733
hsa-let-7a-3p	80311
hsa-let-7a-3p	84458
hsa-let-7a-3p	84826
hsa-let-7a-3p	85313
hsa-let-7a-3p	91663
hsa-let-7a-3p	94241
hsa-let-7a-3p	116984
hsa-let-7a-3p	119504
hsa-let-7a-3p	135112
hsa-let-7a-3p	137886
hsa-let-7a-3p	140456
hsa-let-7a-3p	140707
hsa-let-7a-3p	144245
hsa-let-7a-3p	145282
hsa-let-7a-3p	148423
hsa-let-7a-3p	151050
hsa-let-7a-3p	151473
hsa-let-7a-3p	153222
hsa-let-7a-3p	163590
hsa-let-7a-3p	168850
hsa-let-7a-3p	199704
hsa-let-7a-3p	205717
hsa-let-7a-3p	285513
hsa-let-7a-3p	339318
hsa-let-7a-3p	339327
hsa-let-7a-3p	359948
hsa-let-7a-3p	389677
hsa-let-7b-5p	23
hsa-let-7b-5p	25
hsa-let-7b-5p	31
hsa-let-7b-5p	41
hsa-let-7b-5p	55
hsa-let-7b-5p	58
hsa-let-7b-5p	60
hsa-let-7b-5p	71
hsa-let-7b-5p	81
hsa-let-7b-5p	90
hsa-let-7b-5p	107
hsa-let-7b-5p	128
hsa-let-7b-5p	178
hsa-let-7b-5p	182
hsa-let-7b-5p	196
hsa-let-7b-5p	205
hsa-let-7b-5p	208
hsa-let-7b-5p	262
hsa-let-7b-5p	273
hsa-let-7b-5p	291
hsa-let-7b-5p	332
hsa-let-7b-5p	353
hsa-let-7b-5p	367
hsa-let-7b-5p	372
hsa-let-7b-5p	388
hsa-let-7b-5p	391
hsa-let-7b-5p	439
hsa-let-7b-5p	443
hsa-let-7b-5p	475
hsa-let-7b-5p	476
hsa-let-7b-5p	488
hsa-let-7b-5p	501
hsa-let-7b-5p	535
hsa-let-7b-5p	550
hsa-let-7b-5p	571
hsa-let-7b-5p	586
hsa-let-7b-5p	595
hsa-let-7b-5p	605
hsa-let-7b-5p	631
hsa-let-7b-5p	632
hsa-let-7b-5p	639
hsa-let-7b-5p	655
hsa-let-7b-5p	661
hsa-let-7b-5p	665
hsa-let-7b-5p	738
hsa-let-7b-5p	771
hsa-let-7b-5p	813
hsa-let-7b-5p	822
hsa-let-7b-5p	865
hsa-let-7b-5p	890
hsa-let-7b-5p	891
hsa-let-7b-5p	894
hsa-let-7b-5p	896
hsa-let-7b-5p	899
hsa-let-7b-5p	900
hsa-let-7b-5p	905
hsa-let-7b-5p	955
hsa-let-7b-5p	966
hsa-let-7b-5p	975
hsa-let-7b-5p	977
hsa-let-7b-5p	993
hsa-let-7b-5p	997
hsa-let-7b-5p	1021
hsa-let-7b-5p	1026
hsa-let-7b-5p	1059
hsa-let-7b-5p	1105
hsa-let-7b-5p	1107
hsa-let-7b-5p	1108
hsa-let-7b-5p	1152
hsa-let-7b-5p	1164
hsa-let-7b-5p	1174
hsa-let-7b-5p	1281
hsa-let-7b-5p	1295
hsa-let-7b-5p	1340
hsa-let-7b-5p	1349
hsa-let-7b-5p	1399
hsa-let-7b-5p	1408
hsa-let-7b-5p	1431
hsa-let-7b-5p	1453
hsa-let-7b-5p	1457
hsa-let-7b-5p	1488
hsa-let-7b-5p	1503
hsa-let-7b-5p	1523
hsa-let-7b-5p	1544
hsa-let-7b-5p	1573
hsa-let-7b-5p	1635
hsa-let-7b-5p	1660
hsa-let-7b-5p	1662
hsa-let-7b-5p	1676
hsa-let-7b-5p	1678
hsa-let-7b-5p	1729
hsa-let-7b-5p	1737
hsa-let-7b-5p	1756
hsa-let-7b-5p	1763
hsa-let-7b-5p	1770
hsa-let-7b-5p	1778
hsa-let-7b-5p	1819
hsa-let-7b-5p	1820
hsa-let-7b-5p	1827
hsa-let-7b-5p	1829
hsa-let-7b-5p	1832
hsa-let-7b-5p	1843
hsa-let-7b-5p	1857
hsa-let-7b-5p	1871
hsa-let-7b-5p	1875
hsa-let-7b-5p	1876
hsa-let-7b-5p	1906
hsa-let-7b-5p	1915
hsa-let-7b-5p	1938
hsa-let-7b-5p	1973
hsa-let-7b-5p	1974
hsa-let-7b-5p	1982
hsa-let-7b-5p	2005
hsa-let-7b-5p	2022
hsa-let-7b-5p	2033
hsa-let-7b-5p	2043
hsa-let-7b-5p	2067
hsa-let-7b-5p	2108
hsa-let-7b-5p	2147
hsa-let-7b-5p	2177
hsa-let-7b-5p	2180
hsa-let-7b-5p	2237
hsa-let-7b-5p	2314
hsa-let-7b-5p	2316
hsa-let-7b-5p	2329
hsa-let-7b-5p	2357
hsa-let-7b-5p	2395
hsa-let-7b-5p	2553
hsa-let-7b-5p	2590
hsa-let-7b-5p	2597
hsa-let-7b-5p	2627
hsa-let-7b-5p	2649
hsa-let-7b-5p	2720
hsa-let-7b-5p	2739
hsa-let-7b-5p	2778
hsa-let-7b-5p	2782
hsa-let-7b-5p	2787
hsa-let-7b-5p	2803
hsa-let-7b-5p	2821
hsa-let-7b-5p	2824
hsa-let-7b-5p	2882
hsa-let-7b-5p	2931
hsa-let-7b-5p	2935
hsa-let-7b-5p	2936
hsa-let-7b-5p	2969
hsa-let-7b-5p	2975
hsa-let-7b-5p	2992
hsa-let-7b-5p	2997
hsa-let-7b-5p	2998
hsa-let-7b-5p	3006
hsa-let-7b-5p	3017
hsa-let-7b-5p	3030
hsa-let-7b-5p	3035
hsa-let-7b-5p	3054
hsa-let-7b-5p	3064
hsa-let-7b-5p	3070
hsa-let-7b-5p	3091
hsa-let-7b-5p	3098
hsa-let-7b-5p	3146
hsa-let-7b-5p	3157
hsa-let-7b-5p	3159
hsa-let-7b-5p	3185
hsa-let-7b-5p	3191
hsa-let-7b-5p	3237
hsa-let-7b-5p	3265
hsa-let-7b-5p	3268
hsa-let-7b-5p	3280
hsa-let-7b-5p	3298
hsa-let-7b-5p	3304
hsa-let-7b-5p	3312
hsa-let-7b-5p	3320
hsa-let-7b-5p	3321
hsa-let-7b-5p	3422
hsa-let-7b-5p	3456
hsa-let-7b-5p	3475
hsa-let-7b-5p	3480
hsa-let-7b-5p	3508
hsa-let-7b-5p	3516
hsa-let-7b-5p	3614
hsa-let-7b-5p	3615
hsa-let-7b-5p	3636
hsa-let-7b-5p	3675
hsa-let-7b-5p	3693
hsa-let-7b-5p	3749
hsa-let-7b-5p	3796
hsa-let-7b-5p	3833
hsa-let-7b-5p	3841
hsa-let-7b-5p	3842
hsa-let-7b-5p	3921
hsa-let-7b-5p	3930
hsa-let-7b-5p	3949
hsa-let-7b-5p	4023
hsa-let-7b-5p	4048
hsa-let-7b-5p	4067
hsa-let-7b-5p	4081
hsa-let-7b-5p	4084
hsa-let-7b-5p	4134
hsa-let-7b-5p	4141
hsa-let-7b-5p	4173
hsa-let-7b-5p	4176
hsa-let-7b-5p	4194
hsa-let-7b-5p	4208
hsa-let-7b-5p	4213
hsa-let-7b-5p	4267
hsa-let-7b-5p	4285
hsa-let-7b-5p	4298
hsa-let-7b-5p	4343
hsa-let-7b-5p	4350
hsa-let-7b-5p	4363
hsa-let-7b-5p	4440
hsa-let-7b-5p	4478
hsa-let-7b-5p	4508
hsa-let-7b-5p	4512
hsa-let-7b-5p	4513
hsa-let-7b-5p	4514
hsa-let-7b-5p	4535
hsa-let-7b-5p	4536
hsa-let-7b-5p	4538
hsa-let-7b-5p	4539
hsa-let-7b-5p	4540
hsa-let-7b-5p	4552
hsa-let-7b-5p	4609
hsa-let-7b-5p	4641
hsa-let-7b-5p	4643
hsa-let-7b-5p	4666
hsa-let-7b-5p	4673
hsa-let-7b-5p	4705
hsa-let-7b-5p	4734
hsa-let-7b-5p	4772
hsa-let-7b-5p	4775
hsa-let-7b-5p	4792
hsa-let-7b-5p	4833
hsa-let-7b-5p	4848
hsa-let-7b-5p	4891
hsa-let-7b-5p	4893
hsa-let-7b-5p	4898
hsa-let-7b-5p	4925
hsa-let-7b-5p	4931
hsa-let-7b-5p	4987
hsa-let-7b-5p	5000
hsa-let-7b-5p	5018
hsa-let-7b-5p	5036
hsa-let-7b-5p	5050
hsa-let-7b-5p	5051
hsa-let-7b-5p	5058
hsa-let-7b-5p	5077
hsa-let-7b-5p	5094
hsa-let-7b-5p	5096
hsa-let-7b-5p	5130
hsa-let-7b-5p	5156
hsa-let-7b-5p	5163
hsa-let-7b-5p	5187
hsa-let-7b-5p	5190
hsa-let-7b-5p	5213
hsa-let-7b-5p	5216
hsa-let-7b-5p	5236
hsa-let-7b-5p	5238
hsa-let-7b-5p	5255
hsa-let-7b-5p	5326
hsa-let-7b-5p	5331
hsa-let-7b-5p	5336
hsa-let-7b-5p	5347
hsa-let-7b-5p	5366
hsa-let-7b-5p	5414
hsa-let-7b-5p	5425
hsa-let-7b-5p	5430
hsa-let-7b-5p	5432
hsa-let-7b-5p	5433
hsa-let-7b-5p	5437
hsa-let-7b-5p	5441
hsa-let-7b-5p	5481
hsa-let-7b-5p	5496
hsa-let-7b-5p	5510
hsa-let-7b-5p	5520
hsa-let-7b-5p	5529
hsa-let-7b-5p	5557
hsa-let-7b-5p	5558
hsa-let-7b-5p	5563
hsa-let-7b-5p	5576
hsa-let-7b-5p	5587
hsa-let-7b-5p	5594
hsa-let-7b-5p	5597
hsa-let-7b-5p	5605
hsa-let-7b-5p	5609
hsa-let-7b-5p	5631
hsa-let-7b-5p	5715
hsa-let-7b-5p	5738
hsa-let-7b-5p	5743
hsa-let-7b-5p	5817
hsa-let-7b-5p	5833
hsa-let-7b-5p	5859
hsa-let-7b-5p	5860
hsa-let-7b-5p	5899
hsa-let-7b-5p	5930
hsa-let-7b-5p	5962
hsa-let-7b-5p	5977
hsa-let-7b-5p	5982
hsa-let-7b-5p	6007
hsa-let-7b-5p	6046
hsa-let-7b-5p	6136
hsa-let-7b-5p	6141
hsa-let-7b-5p	6142
hsa-let-7b-5p	6182
hsa-let-7b-5p	6191
hsa-let-7b-5p	6229
hsa-let-7b-5p	6236
hsa-let-7b-5p	6238
hsa-let-7b-5p	6240
hsa-let-7b-5p	6241
hsa-let-7b-5p	6257
hsa-let-7b-5p	6294
hsa-let-7b-5p	6297
hsa-let-7b-5p	6309
hsa-let-7b-5p	6311
hsa-let-7b-5p	6319
hsa-let-7b-5p	6407
hsa-let-7b-5p	6497
hsa-let-7b-5p	6509
hsa-let-7b-5p	6574
hsa-let-7b-5p	6576
hsa-let-7b-5p	6594
hsa-let-7b-5p	6597
hsa-let-7b-5p	6598
hsa-let-7b-5p	6599
hsa-let-7b-5p	6601
hsa-let-7b-5p	6602
hsa-let-7b-5p	6613
hsa-let-7b-5p	6626
hsa-let-7b-5p	6635
hsa-let-7b-5p	6648
hsa-let-7b-5p	6651
hsa-let-7b-5p	6662
hsa-let-7b-5p	6667
hsa-let-7b-5p	6672
hsa-let-7b-5p	6693
hsa-let-7b-5p	6697
hsa-let-7b-5p	6712
hsa-let-7b-5p	6738
hsa-let-7b-5p	6745
hsa-let-7b-5p	6767
hsa-let-7b-5p	6773
hsa-let-7b-5p	6786
hsa-let-7b-5p	6789
hsa-let-7b-5p	6790
hsa-let-7b-5p	6801
hsa-let-7b-5p	6821
hsa-let-7b-5p	6836
hsa-let-7b-5p	6880
hsa-let-7b-5p	6949
hsa-let-7b-5p	7046
hsa-let-7b-5p	7049
hsa-let-7b-5p	7057
hsa-let-7b-5p	7074
hsa-let-7b-5p	7082
hsa-let-7b-5p	7094
hsa-let-7b-5p	7099
hsa-let-7b-5p	7101
hsa-let-7b-5p	7162
hsa-let-7b-5p	7165
hsa-let-7b-5p	7171
hsa-let-7b-5p	7174
hsa-let-7b-5p	7178
hsa-let-7b-5p	7263
hsa-let-7b-5p	7280
hsa-let-7b-5p	7298
hsa-let-7b-5p	7317
hsa-let-7b-5p	7319
hsa-let-7b-5p	7322
hsa-let-7b-5p	7323
hsa-let-7b-5p	7329
hsa-let-7b-5p	7341
hsa-let-7b-5p	7368
hsa-let-7b-5p	7371
hsa-let-7b-5p	7402
hsa-let-7b-5p	7414
hsa-let-7b-5p	7531
hsa-let-7b-5p	7534
hsa-let-7b-5p	7551
hsa-let-7b-5p	7554
hsa-let-7b-5p	7576
hsa-let-7b-5p	7707
hsa-let-7b-5p	7750
hsa-let-7b-5p	7752
hsa-let-7b-5p	7756
hsa-let-7b-5p	7779
hsa-let-7b-5p	7832
hsa-let-7b-5p	7837
hsa-let-7b-5p	7862
hsa-let-7b-5p	7916
hsa-let-7b-5p	7917
hsa-let-7b-5p	7984
hsa-let-7b-5p	7993
hsa-let-7b-5p	8021
hsa-let-7b-5p	8028
hsa-let-7b-5p	8050
hsa-let-7b-5p	8073
hsa-let-7b-5p	8085
hsa-let-7b-5p	8091
hsa-let-7b-5p	8161
hsa-let-7b-5p	8202
hsa-let-7b-5p	8243
hsa-let-7b-5p	8260
hsa-let-7b-5p	8273
hsa-let-7b-5p	8326
hsa-let-7b-5p	8358
hsa-let-7b-5p	8449
hsa-let-7b-5p	8452
hsa-let-7b-5p	8453
hsa-let-7b-5p	8454
hsa-let-7b-5p	8471
hsa-let-7b-5p	8562
hsa-let-7b-5p	8563
hsa-let-7b-5p	8570
hsa-let-7b-5p	8602
hsa-let-7b-5p	8604
hsa-let-7b-5p	8615
hsa-let-7b-5p	8634
hsa-let-7b-5p	8651
hsa-let-7b-5p	8660
hsa-let-7b-5p	8663
hsa-let-7b-5p	8664
hsa-let-7b-5p	8729
hsa-let-7b-5p	8731
hsa-let-7b-5p	8742
hsa-let-7b-5p	8744
hsa-let-7b-5p	8773
hsa-let-7b-5p	8780
hsa-let-7b-5p	8795
hsa-let-7b-5p	8799
hsa-let-7b-5p	8805
hsa-let-7b-5p	8812
hsa-let-7b-5p	8884
hsa-let-7b-5p	8886
hsa-let-7b-5p	8891
hsa-let-7b-5p	8900
hsa-let-7b-5p	8932
hsa-let-7b-5p	8936
hsa-let-7b-5p	8976
hsa-let-7b-5p	9031
hsa-let-7b-5p	9039
hsa-let-7b-5p	9040
hsa-let-7b-5p	9053
hsa-let-7b-5p	9061
hsa-let-7b-5p	9069
hsa-let-7b-5p	9097
hsa-let-7b-5p	9100
hsa-let-7b-5p	9133
hsa-let-7b-5p	9140
hsa-let-7b-5p	9144
hsa-let-7b-5p	9146
hsa-let-7b-5p	9188
hsa-let-7b-5p	9191
hsa-let-7b-5p	9212
hsa-let-7b-5p	9221
hsa-let-7b-5p	9232
hsa-let-7b-5p	9238
hsa-let-7b-5p	9282
hsa-let-7b-5p	9289
hsa-let-7b-5p	9296
hsa-let-7b-5p	9318
hsa-let-7b-5p	9320
hsa-let-7b-5p	9329
hsa-let-7b-5p	9341
hsa-let-7b-5p	9368
hsa-let-7b-5p	9391
hsa-let-7b-5p	9415
hsa-let-7b-5p	9421
hsa-let-7b-5p	9422
hsa-let-7b-5p	9444
hsa-let-7b-5p	9453
hsa-let-7b-5p	9468
hsa-let-7b-5p	9480
hsa-let-7b-5p	9513
hsa-let-7b-5p	9521
hsa-let-7b-5p	9522
hsa-let-7b-5p	9529
hsa-let-7b-5p	9550
hsa-let-7b-5p	9580
hsa-let-7b-5p	9583
hsa-let-7b-5p	9611
hsa-let-7b-5p	9631
hsa-let-7b-5p	9635
hsa-let-7b-5p	9644
hsa-let-7b-5p	9646
hsa-let-7b-5p	9653
hsa-let-7b-5p	9662
hsa-let-7b-5p	9682
hsa-let-7b-5p	9685
hsa-let-7b-5p	9689
hsa-let-7b-5p	9692
hsa-let-7b-5p	9698
hsa-let-7b-5p	9700
hsa-let-7b-5p	9709
hsa-let-7b-5p	9775
hsa-let-7b-5p	9784
hsa-let-7b-5p	9805
hsa-let-7b-5p	9807
hsa-let-7b-5p	9810
hsa-let-7b-5p	9812
hsa-let-7b-5p	9813
hsa-let-7b-5p	9819
hsa-let-7b-5p	9870
hsa-let-7b-5p	9877
hsa-let-7b-5p	9883
hsa-let-7b-5p	9887
hsa-let-7b-5p	9898
hsa-let-7b-5p	9904
hsa-let-7b-5p	9909
hsa-let-7b-5p	9918
hsa-let-7b-5p	9919
hsa-let-7b-5p	9925
hsa-let-7b-5p	9926
hsa-let-7b-5p	9958
hsa-let-7b-5p	9969
hsa-let-7b-5p	9972
hsa-let-7b-5p	9987
hsa-let-7b-5p	10036
hsa-let-7b-5p	10067
hsa-let-7b-5p	10075
hsa-let-7b-5p	10099
hsa-let-7b-5p	10101
hsa-let-7b-5p	10137
hsa-let-7b-5p	10155
hsa-let-7b-5p	10160
hsa-let-7b-5p	10162
hsa-let-7b-5p	10165
hsa-let-7b-5p	10195
hsa-let-7b-5p	10197
hsa-let-7b-5p	10201
hsa-let-7b-5p	10220
hsa-let-7b-5p	10224
hsa-let-7b-5p	10238
hsa-let-7b-5p	10241
hsa-let-7b-5p	10243
hsa-let-7b-5p	10270
hsa-let-7b-5p	10280
hsa-let-7b-5p	10299
hsa-let-7b-5p	10327
hsa-let-7b-5p	10336
hsa-let-7b-5p	10352
hsa-let-7b-5p	10376
hsa-let-7b-5p	10389
hsa-let-7b-5p	10395
hsa-let-7b-5p	10397
hsa-let-7b-5p	10412
hsa-let-7b-5p	10413
hsa-let-7b-5p	10421
hsa-let-7b-5p	10423
hsa-let-7b-5p	10426
hsa-let-7b-5p	10444
hsa-let-7b-5p	10483
hsa-let-7b-5p	10489
hsa-let-7b-5p	10497
hsa-let-7b-5p	10521
hsa-let-7b-5p	10526
hsa-let-7b-5p	10527
hsa-let-7b-5p	10557
hsa-let-7b-5p	10594
hsa-let-7b-5p	10618
hsa-let-7b-5p	10620
hsa-let-7b-5p	10622
hsa-let-7b-5p	10637
hsa-let-7b-5p	10642
hsa-let-7b-5p	10643
hsa-let-7b-5p	10644
hsa-let-7b-5p	10658
hsa-let-7b-5p	10664
hsa-let-7b-5p	10723
hsa-let-7b-5p	10743
hsa-let-7b-5p	10749
hsa-let-7b-5p	10768
hsa-let-7b-5p	10776
hsa-let-7b-5p	10785
hsa-let-7b-5p	10794
hsa-let-7b-5p	10844
hsa-let-7b-5p	10845
hsa-let-7b-5p	10847
hsa-let-7b-5p	10857
hsa-let-7b-5p	10885
hsa-let-7b-5p	10890
hsa-let-7b-5p	10891
hsa-let-7b-5p	10907
hsa-let-7b-5p	10914
hsa-let-7b-5p	10940
hsa-let-7b-5p	10945
hsa-let-7b-5p	10960
hsa-let-7b-5p	10963
hsa-let-7b-5p	10973
hsa-let-7b-5p	10985
hsa-let-7b-5p	11001
hsa-let-7b-5p	11047
hsa-let-7b-5p	11070
hsa-let-7b-5p	11100
hsa-let-7b-5p	11101
hsa-let-7b-5p	11108
hsa-let-7b-5p	11157
hsa-let-7b-5p	11158
hsa-let-7b-5p	11159
hsa-let-7b-5p	11167
hsa-let-7b-5p	11176
hsa-let-7b-5p	11177
hsa-let-7b-5p	11194
hsa-let-7b-5p	11198
hsa-let-7b-5p	11218
hsa-let-7b-5p	11230
hsa-let-7b-5p	11235
hsa-let-7b-5p	11243
hsa-let-7b-5p	11266
hsa-let-7b-5p	11273
hsa-let-7b-5p	11329
hsa-let-7b-5p	22806
hsa-let-7b-5p	22820
hsa-let-7b-5p	22826
hsa-let-7b-5p	22828
hsa-let-7b-5p	22834
hsa-let-7b-5p	22838
hsa-let-7b-5p	22847
hsa-let-7b-5p	22849
hsa-let-7b-5p	22862
hsa-let-7b-5p	22873
hsa-let-7b-5p	22893
hsa-let-7b-5p	22934
hsa-let-7b-5p	22984
hsa-let-7b-5p	23019
hsa-let-7b-5p	23029
hsa-let-7b-5p	23039
hsa-let-7b-5p	23049
hsa-let-7b-5p	23076
hsa-let-7b-5p	23078
hsa-let-7b-5p	23082
hsa-let-7b-5p	23085
hsa-let-7b-5p	23089
hsa-let-7b-5p	23092
hsa-let-7b-5p	23101
hsa-let-7b-5p	23112
hsa-let-7b-5p	23118
hsa-let-7b-5p	23129
hsa-let-7b-5p	23136
hsa-let-7b-5p	23163
hsa-let-7b-5p	23170
hsa-let-7b-5p	23192
hsa-let-7b-5p	23203
hsa-let-7b-5p	23204
hsa-let-7b-5p	23224
hsa-let-7b-5p	23244
hsa-let-7b-5p	23266
hsa-let-7b-5p	23268
hsa-let-7b-5p	23277
hsa-let-7b-5p	23308
hsa-let-7b-5p	23313
hsa-let-7b-5p	23318
hsa-let-7b-5p	23326
hsa-let-7b-5p	23339
hsa-let-7b-5p	23345
hsa-let-7b-5p	23361
hsa-let-7b-5p	23362
hsa-let-7b-5p	23367
hsa-let-7b-5p	23378
hsa-let-7b-5p	23382
hsa-let-7b-5p	23394
hsa-let-7b-5p	23405
hsa-let-7b-5p	23451
hsa-let-7b-5p	23456
hsa-let-7b-5p	23466
hsa-let-7b-5p	23468
hsa-let-7b-5p	23478
hsa-let-7b-5p	23543
hsa-let-7b-5p	23589
hsa-let-7b-5p	23597
hsa-let-7b-5p	23609
hsa-let-7b-5p	23633
hsa-let-7b-5p	23647
hsa-let-7b-5p	23654
hsa-let-7b-5p	23670
hsa-let-7b-5p	23682
hsa-let-7b-5p	24138
hsa-let-7b-5p	25782
hsa-let-7b-5p	25792
hsa-let-7b-5p	25820
hsa-let-7b-5p	25836
hsa-let-7b-5p	25844
hsa-let-7b-5p	25885
hsa-let-7b-5p	25896
hsa-let-7b-5p	25909
hsa-let-7b-5p	25929
hsa-let-7b-5p	25930
hsa-let-7b-5p	25962
hsa-let-7b-5p	25974
hsa-let-7b-5p	26015
hsa-let-7b-5p	26018
hsa-let-7b-5p	26024
hsa-let-7b-5p	26034
hsa-let-7b-5p	26051
hsa-let-7b-5p	26052
hsa-let-7b-5p	26057
hsa-let-7b-5p	26060
hsa-let-7b-5p	26097
hsa-let-7b-5p	26099
hsa-let-7b-5p	26130
hsa-let-7b-5p	26135
hsa-let-7b-5p	26136
hsa-let-7b-5p	26173
hsa-let-7b-5p	26190
hsa-let-7b-5p	26292
hsa-let-7b-5p	26505
hsa-let-7b-5p	26520
hsa-let-7b-5p	26523
hsa-let-7b-5p	26574
hsa-let-7b-5p	26586
hsa-let-7b-5p	26953
hsa-let-7b-5p	26985
hsa-let-7b-5p	26986
hsa-let-7b-5p	26995
hsa-let-7b-5p	27020
hsa-let-7b-5p	27072
hsa-let-7b-5p	27102
hsa-let-7b-5p	27125
hsa-let-7b-5p	27143
hsa-let-7b-5p	27154
hsa-let-7b-5p	27161
hsa-let-7b-5p	27164
hsa-let-7b-5p	27185
hsa-let-7b-5p	27243
hsa-let-7b-5p	27246
hsa-let-7b-5p	27247
hsa-let-7b-5p	27324
hsa-let-7b-5p	27339
hsa-let-7b-5p	27341
hsa-let-7b-5p	27349
hsa-let-7b-5p	27430
hsa-let-7b-5p	28962
hsa-let-7b-5p	28969
hsa-let-7b-5p	28974
hsa-let-7b-5p	28988
hsa-let-7b-5p	29087
hsa-let-7b-5p	29099
hsa-let-7b-5p	29128
hsa-let-7b-5p	29777
hsa-let-7b-5p	29780
hsa-let-7b-5p	29894
hsa-let-7b-5p	29934
hsa-let-7b-5p	29957
hsa-let-7b-5p	29997
hsa-let-7b-5p	30001
hsa-let-7b-5p	30844
hsa-let-7b-5p	50999
hsa-let-7b-5p	51095
hsa-let-7b-5p	51100
hsa-let-7b-5p	51110
hsa-let-7b-5p	51126
hsa-let-7b-5p	51136
hsa-let-7b-5p	51160
hsa-let-7b-5p	51177
hsa-let-7b-5p	51194
hsa-let-7b-5p	51200
hsa-let-7b-5p	51203
hsa-let-7b-5p	51236
hsa-let-7b-5p	51253
hsa-let-7b-5p	51279
hsa-let-7b-5p	51290
hsa-let-7b-5p	51337
hsa-let-7b-5p	51389
hsa-let-7b-5p	51428
hsa-let-7b-5p	51460
hsa-let-7b-5p	51517
hsa-let-7b-5p	51531
hsa-let-7b-5p	51537
hsa-let-7b-5p	51545
hsa-let-7b-5p	51571
hsa-let-7b-5p	51573
hsa-let-7b-5p	51614
hsa-let-7b-5p	51616
hsa-let-7b-5p	51650
hsa-let-7b-5p	51652
hsa-let-7b-5p	51729
hsa-let-7b-5p	53834
hsa-let-7b-5p	54108
hsa-let-7b-5p	54386
hsa-let-7b-5p	54407
hsa-let-7b-5p	54464
hsa-let-7b-5p	54468
hsa-let-7b-5p	54471
hsa-let-7b-5p	54475
hsa-let-7b-5p	54480
hsa-let-7b-5p	54491
hsa-let-7b-5p	54531
hsa-let-7b-5p	54555
hsa-let-7b-5p	54619
hsa-let-7b-5p	54622
hsa-let-7b-5p	54662
hsa-let-7b-5p	54663
hsa-let-7b-5p	54682
hsa-let-7b-5p	54715
hsa-let-7b-5p	54776
hsa-let-7b-5p	54780
hsa-let-7b-5p	54801
hsa-let-7b-5p	54853
hsa-let-7b-5p	54863
hsa-let-7b-5p	54865
hsa-let-7b-5p	54872
hsa-let-7b-5p	54880
hsa-let-7b-5p	54888
hsa-let-7b-5p	54892
hsa-let-7b-5p	54901
hsa-let-7b-5p	54910
hsa-let-7b-5p	54919
hsa-let-7b-5p	54935
hsa-let-7b-5p	54943
hsa-let-7b-5p	54953
hsa-let-7b-5p	54956
hsa-let-7b-5p	54973
hsa-let-7b-5p	54978
hsa-let-7b-5p	55011
hsa-let-7b-5p	55066
hsa-let-7b-5p	55074
hsa-let-7b-5p	55088
hsa-let-7b-5p	55094
hsa-let-7b-5p	55114
hsa-let-7b-5p	55137
hsa-let-7b-5p	55139
hsa-let-7b-5p	55143
hsa-let-7b-5p	55153
hsa-let-7b-5p	55161
hsa-let-7b-5p	55175
hsa-let-7b-5p	55178
hsa-let-7b-5p	55207
hsa-let-7b-5p	55209
hsa-let-7b-5p	55212
hsa-let-7b-5p	55216
hsa-let-7b-5p	55222
hsa-let-7b-5p	55233
hsa-let-7b-5p	55238
hsa-let-7b-5p	55240
hsa-let-7b-5p	55278
hsa-let-7b-5p	55296
hsa-let-7b-5p	55333
hsa-let-7b-5p	55339
hsa-let-7b-5p	55341
hsa-let-7b-5p	55362
hsa-let-7b-5p	55432
hsa-let-7b-5p	55471
hsa-let-7b-5p	55526
hsa-let-7b-5p	55572
hsa-let-7b-5p	55573
hsa-let-7b-5p	55578
hsa-let-7b-5p	55582
hsa-let-7b-5p	55585
hsa-let-7b-5p	55611
hsa-let-7b-5p	55621
hsa-let-7b-5p	55631
hsa-let-7b-5p	55636
hsa-let-7b-5p	55653
hsa-let-7b-5p	55689
hsa-let-7b-5p	55696
hsa-let-7b-5p	55699
hsa-let-7b-5p	55700
hsa-let-7b-5p	55703
hsa-let-7b-5p	55705
hsa-let-7b-5p	55714
hsa-let-7b-5p	55719
hsa-let-7b-5p	55731
hsa-let-7b-5p	55735
hsa-let-7b-5p	55748
hsa-let-7b-5p	55781
hsa-let-7b-5p	55787
hsa-let-7b-5p	55794
hsa-let-7b-5p	55813
hsa-let-7b-5p	55861
hsa-let-7b-5p	55862
hsa-let-7b-5p	55916
hsa-let-7b-5p	56252
hsa-let-7b-5p	56262
hsa-let-7b-5p	56267
hsa-let-7b-5p	56616
hsa-let-7b-5p	56681
hsa-let-7b-5p	56829
hsa-let-7b-5p	56852
hsa-let-7b-5p	56896
hsa-let-7b-5p	56913
hsa-let-7b-5p	56916
hsa-let-7b-5p	56919
hsa-let-7b-5p	56951
hsa-let-7b-5p	56970
hsa-let-7b-5p	57002
hsa-let-7b-5p	57095
hsa-let-7b-5p	57102
hsa-let-7b-5p	57129
hsa-let-7b-5p	57148
hsa-let-7b-5p	57213
hsa-let-7b-5p	57224
hsa-let-7b-5p	57410
hsa-let-7b-5p	57448
hsa-let-7b-5p	57466
hsa-let-7b-5p	57470
hsa-let-7b-5p	57498
hsa-let-7b-5p	57509
hsa-let-7b-5p	57510
hsa-let-7b-5p	57534
hsa-let-7b-5p	57536
hsa-let-7b-5p	57546
hsa-let-7b-5p	57562
hsa-let-7b-5p	57592
hsa-let-7b-5p	57670
hsa-let-7b-5p	57691
hsa-let-7b-5p	57693
hsa-let-7b-5p	57722
hsa-let-7b-5p	57727
hsa-let-7b-5p	57799
hsa-let-7b-5p	57826
hsa-let-7b-5p	58485
hsa-let-7b-5p	58489
hsa-let-7b-5p	59274
hsa-let-7b-5p	59283
hsa-let-7b-5p	60386
hsa-let-7b-5p	60559
hsa-let-7b-5p	63035
hsa-let-7b-5p	63917
hsa-let-7b-5p	64063
hsa-let-7b-5p	64132
hsa-let-7b-5p	64167
hsa-let-7b-5p	64215
hsa-let-7b-5p	64324
hsa-let-7b-5p	64359
hsa-let-7b-5p	64397
hsa-let-7b-5p	64412
hsa-let-7b-5p	64434
hsa-let-7b-5p	64506
hsa-let-7b-5p	64682
hsa-let-7b-5p	64710
hsa-let-7b-5p	64786
hsa-let-7b-5p	64834
hsa-let-7b-5p	64852
hsa-let-7b-5p	64853
hsa-let-7b-5p	64925
hsa-let-7b-5p	64943
hsa-let-7b-5p	64951
hsa-let-7b-5p	64963
hsa-let-7b-5p	65083
hsa-let-7b-5p	65125
hsa-let-7b-5p	65263
hsa-let-7b-5p	65977
hsa-let-7b-5p	65979
hsa-let-7b-5p	79017
hsa-let-7b-5p	79031
hsa-let-7b-5p	79035
hsa-let-7b-5p	79036
hsa-let-7b-5p	79058
hsa-let-7b-5p	79065
hsa-let-7b-5p	79068
hsa-let-7b-5p	79077
hsa-let-7b-5p	79088
hsa-let-7b-5p	79180
hsa-let-7b-5p	79446
hsa-let-7b-5p	79602
hsa-let-7b-5p	79684
hsa-let-7b-5p	79711
hsa-let-7b-5p	79727
hsa-let-7b-5p	79731
hsa-let-7b-5p	79760
hsa-let-7b-5p	79763
hsa-let-7b-5p	79776
hsa-let-7b-5p	79794
hsa-let-7b-5p	79829
hsa-let-7b-5p	79850
hsa-let-7b-5p	79879
hsa-let-7b-5p	79922
hsa-let-7b-5p	79971
hsa-let-7b-5p	79974
hsa-let-7b-5p	80005
hsa-let-7b-5p	80018
hsa-let-7b-5p	80020
hsa-let-7b-5p	80032
hsa-let-7b-5p	80095
hsa-let-7b-5p	80142
hsa-let-7b-5p	80143
hsa-let-7b-5p	80155
hsa-let-7b-5p	80207
hsa-let-7b-5p	80218
hsa-let-7b-5p	80227
hsa-let-7b-5p	80232
hsa-let-7b-5p	80267
hsa-let-7b-5p	80304
hsa-let-7b-5p	80305
hsa-let-7b-5p	80306
hsa-let-7b-5p	80308
hsa-let-7b-5p	80315
hsa-let-7b-5p	80324
hsa-let-7b-5p	80346
hsa-let-7b-5p	80704
hsa-let-7b-5p	80755
hsa-let-7b-5p	80772
hsa-let-7b-5p	80774
hsa-let-7b-5p	80789
hsa-let-7b-5p	81034
hsa-let-7b-5p	81035
hsa-let-7b-5p	81539
hsa-let-7b-5p	81544
hsa-let-7b-5p	81554
hsa-let-7b-5p	81556
hsa-let-7b-5p	81563
hsa-let-7b-5p	81611
hsa-let-7b-5p	81688
hsa-let-7b-5p	81856
hsa-let-7b-5p	81857
hsa-let-7b-5p	83460
hsa-let-7b-5p	83544
hsa-let-7b-5p	83549
hsa-let-7b-5p	83858
hsa-let-7b-5p	83879
hsa-let-7b-5p	83903
hsa-let-7b-5p	83999
hsa-let-7b-5p	84034
hsa-let-7b-5p	84068
hsa-let-7b-5p	84128
hsa-let-7b-5p	84135
hsa-let-7b-5p	84146
hsa-let-7b-5p	84168
hsa-let-7b-5p	84172
hsa-let-7b-5p	84191
hsa-let-7b-5p	84240
hsa-let-7b-5p	84273
hsa-let-7b-5p	84293
hsa-let-7b-5p	84298
hsa-let-7b-5p	84299
hsa-let-7b-5p	84317
hsa-let-7b-5p	84328
hsa-let-7b-5p	84340
hsa-let-7b-5p	84418
hsa-let-7b-5p	84440
hsa-let-7b-5p	84614
hsa-let-7b-5p	84640
hsa-let-7b-5p	84668
hsa-let-7b-5p	84705
hsa-let-7b-5p	84726
hsa-let-7b-5p	84750
hsa-let-7b-5p	84790
hsa-let-7b-5p	84818
hsa-let-7b-5p	84898
hsa-let-7b-5p	84908
hsa-let-7b-5p	84914
hsa-let-7b-5p	84919
hsa-let-7b-5p	84923
hsa-let-7b-5p	84924
hsa-let-7b-5p	84954
hsa-let-7b-5p	84961
hsa-let-7b-5p	85021
hsa-let-7b-5p	85236
hsa-let-7b-5p	85364
hsa-let-7b-5p	85403
hsa-let-7b-5p	90007
hsa-let-7b-5p	90576
hsa-let-7b-5p	90809
hsa-let-7b-5p	90956
hsa-let-7b-5p	90957
hsa-let-7b-5p	91010
hsa-let-7b-5p	91133
hsa-let-7b-5p	91746
hsa-let-7b-5p	91754
hsa-let-7b-5p	91894
hsa-let-7b-5p	92092
hsa-let-7b-5p	92106
hsa-let-7b-5p	92154
hsa-let-7b-5p	92345
hsa-let-7b-5p	92597
hsa-let-7b-5p	92609
hsa-let-7b-5p	92667
hsa-let-7b-5p	92745
hsa-let-7b-5p	92935
hsa-let-7b-5p	93185
hsa-let-7b-5p	93517
hsa-let-7b-5p	93550
hsa-let-7b-5p	113655
hsa-let-7b-5p	114034
hsa-let-7b-5p	114781
hsa-let-7b-5p	114785
hsa-let-7b-5p	114884
hsa-let-7b-5p	115207
hsa-let-7b-5p	115908
hsa-let-7b-5p	116461
hsa-let-7b-5p	117159
hsa-let-7b-5p	117584
hsa-let-7b-5p	118987
hsa-let-7b-5p	121227
hsa-let-7b-5p	122830
hsa-let-7b-5p	124540
hsa-let-7b-5p	126526
hsa-let-7b-5p	126626
hsa-let-7b-5p	128637
hsa-let-7b-5p	128869
hsa-let-7b-5p	129401
hsa-let-7b-5p	131405
hsa-let-7b-5p	131408
hsa-let-7b-5p	131583
hsa-let-7b-5p	134266
hsa-let-7b-5p	134553
hsa-let-7b-5p	135293
hsa-let-7b-5p	136319
hsa-let-7b-5p	137886
hsa-let-7b-5p	140707
hsa-let-7b-5p	140775
hsa-let-7b-5p	144455
hsa-let-7b-5p	147660
hsa-let-7b-5p	147687
hsa-let-7b-5p	148203
hsa-let-7b-5p	148867
hsa-let-7b-5p	149466
hsa-let-7b-5p	151636
hsa-let-7b-5p	152100
hsa-let-7b-5p	153090
hsa-let-7b-5p	153241
hsa-let-7b-5p	153339
hsa-let-7b-5p	157378
hsa-let-7b-5p	157506
hsa-let-7b-5p	157567
hsa-let-7b-5p	157638
hsa-let-7b-5p	159195
hsa-let-7b-5p	160418
hsa-let-7b-5p	163702
hsa-let-7b-5p	192669
hsa-let-7b-5p	199953
hsa-let-7b-5p	200081
hsa-let-7b-5p	200205
hsa-let-7b-5p	200942
hsa-let-7b-5p	201161
hsa-let-7b-5p	201294
hsa-let-7b-5p	201514
hsa-let-7b-5p	201626
hsa-let-7b-5p	203068
hsa-let-7b-5p	204851
hsa-let-7b-5p	219771
hsa-let-7b-5p	220963
hsa-let-7b-5p	221937
hsa-let-7b-5p	222553
hsa-let-7b-5p	246269
hsa-let-7b-5p	253714
hsa-let-7b-5p	255488
hsa-let-7b-5p	255520
hsa-let-7b-5p	256471
hsa-let-7b-5p	283209
hsa-let-7b-5p	283219
hsa-let-7b-5p	283237
hsa-let-7b-5p	283373
hsa-let-7b-5p	283377
hsa-let-7b-5p	283459
hsa-let-7b-5p	283659
hsa-let-7b-5p	284273
hsa-let-7b-5p	284371
hsa-let-7b-5p	284565
hsa-let-7b-5p	285636
hsa-let-7b-5p	338879
hsa-let-7b-5p	339487
hsa-let-7b-5p	339983
hsa-let-7b-5p	340485
hsa-let-7b-5p	342132
hsa-let-7b-5p	342371
hsa-let-7b-5p	345778
hsa-let-7b-5p	353324
hsa-let-7b-5p	359948
hsa-let-7b-5p	360165
hsa-let-7b-5p	374354
hsa-let-7b-5p	374946
hsa-let-7b-5p	387921
hsa-let-7b-5p	389206
hsa-let-7b-5p	389362
hsa-let-7b-5p	389421
hsa-let-7b-5p	389677
hsa-let-7b-5p	390916
hsa-let-7b-5p	390980
hsa-let-7b-5p	401409
hsa-let-7b-5p	404785
hsa-let-7b-5p	408050
hsa-let-7b-5p	552889
hsa-let-7b-5p	644815
hsa-let-7b-5p	653145
hsa-let-7b-5p	728113
hsa-let-7b-5p	100101267
hsa-let-7b-5p	100287932
hsa-let-7b-5p	100506658
hsa-let-7b-3p	52
hsa-let-7b-3p	93
hsa-let-7b-3p	125
hsa-let-7b-3p	220
hsa-let-7b-3p	694
hsa-let-7b-3p	1027
hsa-let-7b-3p	1385
hsa-let-7b-3p	1478
hsa-let-7b-3p	1746
hsa-let-7b-3p	1829
hsa-let-7b-3p	1848
hsa-let-7b-3p	1974
hsa-let-7b-3p	2565
hsa-let-7b-3p	2932
hsa-let-7b-3p	2956
hsa-let-7b-3p	3148
hsa-let-7b-3p	3675
hsa-let-7b-3p	3949
hsa-let-7b-3p	4071
hsa-let-7b-3p	4154
hsa-let-7b-3p	4193
hsa-let-7b-3p	4267
hsa-let-7b-3p	5229
hsa-let-7b-3p	5255
hsa-let-7b-3p	5514
hsa-let-7b-3p	5813
hsa-let-7b-3p	6095
hsa-let-7b-3p	6217
hsa-let-7b-3p	6247
hsa-let-7b-3p	6307
hsa-let-7b-3p	6717
hsa-let-7b-3p	6860
hsa-let-7b-3p	7071
hsa-let-7b-3p	7465
hsa-let-7b-3p	7695
hsa-let-7b-3p	7716
hsa-let-7b-3p	7855
hsa-let-7b-3p	8036
hsa-let-7b-3p	8520
hsa-let-7b-3p	9043
hsa-let-7b-3p	9172
hsa-let-7b-3p	9221
hsa-let-7b-3p	9276
hsa-let-7b-3p	9422
hsa-let-7b-3p	9650
hsa-let-7b-3p	10172
hsa-let-7b-3p	10257
hsa-let-7b-3p	10507
hsa-let-7b-3p	10802
hsa-let-7b-3p	10856
hsa-let-7b-3p	22834
hsa-let-7b-3p	23133
hsa-let-7b-3p	23181
hsa-let-7b-3p	23548
hsa-let-7b-3p	23649
hsa-let-7b-3p	25834
hsa-let-7b-3p	25949
hsa-let-7b-3p	26136
hsa-let-7b-3p	26585
hsa-let-7b-3p	26959
hsa-let-7b-3p	26994
hsa-let-7b-3p	27154
hsa-let-7b-3p	29843
hsa-let-7b-3p	29982
hsa-let-7b-3p	51318
hsa-let-7b-3p	53938
hsa-let-7b-3p	54940
hsa-let-7b-3p	55032
hsa-let-7b-3p	55471
hsa-let-7b-3p	55680
hsa-let-7b-3p	57492
hsa-let-7b-3p	57568
hsa-let-7b-3p	58487
hsa-let-7b-3p	58488
hsa-let-7b-3p	60312
hsa-let-7b-3p	60496
hsa-let-7b-3p	64895
hsa-let-7b-3p	65125
hsa-let-7b-3p	79733
hsa-let-7b-3p	80311
hsa-let-7b-3p	80856
hsa-let-7b-3p	84458
hsa-let-7b-3p	84826
hsa-let-7b-3p	85313
hsa-let-7b-3p	91663
hsa-let-7b-3p	94241
hsa-let-7b-3p	116984
hsa-let-7b-3p	119504
hsa-let-7b-3p	135112
hsa-let-7b-3p	137886
hsa-let-7b-3p	140456
hsa-let-7b-3p	140707
hsa-let-7b-3p	144245
hsa-let-7b-3p	148423
hsa-let-7b-3p	151050
hsa-let-7b-3p	151473
hsa-let-7b-3p	153222
hsa-let-7b-3p	163590
hsa-let-7b-3p	168850
hsa-let-7b-3p	199704
hsa-let-7b-3p	205717
hsa-let-7b-3p	285513
hsa-let-7b-3p	339318
hsa-let-7b-3p	339327
hsa-let-7b-3p	359948
hsa-let-7b-3p	389677
hsa-let-7c-5p	58
hsa-let-7c-5p	60
hsa-let-7c-5p	81
[truncated: 58,001 more rows]

## Sheet: miRNA_targets2
miRNA	Gene entrez id
hsa-miR-374a-5p	125061
hsa-miR-374a-5p	129684
hsa-miR-374a-5p	130872
hsa-miR-374a-5p	132789
hsa-miR-374a-5p	142940
hsa-miR-374a-5p	143686
hsa-miR-374a-5p	148213
hsa-miR-374a-5p	149041
hsa-miR-374a-5p	151887
hsa-miR-374a-5p	151963
hsa-miR-374a-5p	163087
hsa-miR-374a-5p	165631
hsa-miR-374a-5p	166968
hsa-miR-374a-5p	171017
hsa-miR-374a-5p	196528
hsa-miR-374a-5p	200424
hsa-miR-374a-5p	201626
hsa-miR-374a-5p	221037
hsa-miR-374a-5p	245806
hsa-miR-374a-5p	256356
hsa-miR-374a-5p	258010
hsa-miR-374a-5p	284098
hsa-miR-374a-5p	285636
hsa-miR-374a-5p	338645
hsa-miR-374a-5p	339324
hsa-miR-374a-5p	348158
hsa-miR-374a-5p	375035
hsa-miR-374a-5p	375743
hsa-miR-374a-5p	387921
hsa-miR-374a-5p	388962
hsa-miR-374a-5p	389015
hsa-miR-374a-5p	389421
hsa-miR-374a-5p	389668
hsa-miR-374a-5p	401535
hsa-miR-374a-5p	494115
hsa-miR-374a-5p	619208
hsa-miR-374a-5p	729993
hsa-miR-375	142
hsa-miR-375	182
hsa-miR-375	330
hsa-miR-375	331
hsa-miR-375	387
hsa-miR-375	558
hsa-miR-375	578
hsa-miR-375	596
hsa-miR-375	678
hsa-miR-375	708
hsa-miR-375	813
hsa-miR-375	836
hsa-miR-375	998
hsa-miR-375	1030
hsa-miR-375	1039
hsa-miR-375	1063
hsa-miR-375	1073
hsa-miR-375	1075
hsa-miR-375	1114
hsa-miR-375	1266
hsa-miR-375	1303
hsa-miR-375	1326
hsa-miR-375	1371
hsa-miR-375	1382
hsa-miR-375	1478
hsa-miR-375	1490
hsa-miR-375	1525
hsa-miR-375	1678
hsa-miR-375	1742
hsa-miR-375	1789
hsa-miR-375	1809
hsa-miR-375	1810
hsa-miR-375	1848
hsa-miR-375	1854
hsa-miR-375	1948
hsa-miR-375	1965
hsa-miR-375	1979
hsa-miR-375	1993
hsa-miR-375	1996
hsa-miR-375	2012
hsa-miR-375	2064
hsa-miR-375	2131
hsa-miR-375	2152
hsa-miR-375	2181
hsa-miR-375	2182
hsa-miR-375	2184
hsa-miR-375	2280
hsa-miR-375	2281
hsa-miR-375	2348
hsa-miR-375	2531
hsa-miR-375	2537
hsa-miR-375	2622
hsa-miR-375	2627
hsa-miR-375	2803
hsa-miR-375	2889
hsa-miR-375	3099
hsa-miR-375	3140
hsa-miR-375	3213
hsa-miR-375	3320
hsa-miR-375	3340
hsa-miR-375	3431
hsa-miR-375	3434
hsa-miR-375	3480
hsa-miR-375	3486
hsa-miR-375	3516
hsa-miR-375	3556
hsa-miR-375	3688
hsa-miR-375	3700
hsa-miR-375	3717
hsa-miR-375	3783
hsa-miR-375	3785
hsa-miR-375	3795
hsa-miR-375	3840
hsa-miR-375	3856
hsa-miR-375	3945
hsa-miR-375	4361
hsa-miR-375	4603
hsa-miR-375	4609
hsa-miR-375	4684
hsa-miR-375	4879
hsa-miR-375	4957
hsa-miR-375	4976
hsa-miR-375	5013
hsa-miR-375	5037
hsa-miR-375	5048
hsa-miR-375	5051
hsa-miR-375	5052
hsa-miR-375	5163
hsa-miR-375	5290
hsa-miR-375	5324
hsa-miR-375	5504
hsa-miR-375	5578
hsa-miR-375	5610
hsa-miR-375	5613
hsa-miR-375	5655
hsa-miR-375	5770
hsa-miR-375	5782
hsa-miR-375	5865
hsa-miR-375	5870
hsa-miR-375	5932
hsa-miR-375	5955
hsa-miR-375	6018
hsa-miR-375	6103
hsa-miR-375	6184
hsa-miR-375	6185
hsa-miR-375	6253
hsa-miR-375	6382
hsa-miR-375	6416
hsa-miR-375	6418
hsa-miR-375	6533
hsa-miR-375	6541
hsa-miR-375	6617
hsa-miR-375	6627
hsa-miR-375	6667
hsa-miR-375	6809
hsa-miR-375	6873
hsa-miR-375	6938
hsa-miR-375	7037
hsa-miR-375	7042
hsa-miR-375	7052
hsa-miR-375	7067
hsa-miR-375	7137
hsa-miR-375	7145
hsa-miR-375	7157
hsa-miR-375	7175
hsa-miR-375	7227
hsa-miR-375	7337
hsa-miR-375	7347
hsa-miR-375	7357
hsa-miR-375	7398
hsa-miR-375	7534
hsa-miR-375	7840
hsa-miR-375	7913
hsa-miR-375	8065
hsa-miR-375	8073
hsa-miR-375	8226
hsa-miR-375	8322
hsa-miR-375	8325
hsa-miR-375	8405
hsa-miR-375	8411
hsa-miR-375	8527
hsa-miR-375	8546
hsa-miR-375	8650
hsa-miR-375	8672
hsa-miR-375	8701
hsa-miR-375	8706
hsa-miR-375	8741
hsa-miR-375	8799
hsa-miR-375	8853
hsa-miR-375	8915
hsa-miR-375	8927
hsa-miR-375	8932
hsa-miR-375	9043
hsa-miR-375	9057
hsa-miR-375	9076
hsa-miR-375	9095
hsa-miR-375	9100
hsa-miR-375	9156
hsa-miR-375	9166
hsa-miR-375	9189
hsa-miR-375	9213
hsa-miR-375	9221
hsa-miR-375	9244
hsa-miR-375	9343
hsa-miR-375	9364
hsa-miR-375	9455
hsa-miR-375	9465
hsa-miR-375	9488
hsa-miR-375	9516
hsa-miR-375	9545
hsa-miR-375	9589
hsa-miR-375	9632
hsa-miR-375	9686
hsa-miR-375	9709
hsa-miR-375	9749
hsa-miR-375	9751
hsa-miR-375	9761
hsa-miR-375	9764
hsa-miR-375	9778
hsa-miR-375	9779
hsa-miR-375	9783
hsa-miR-375	9792
hsa-miR-375	9802
hsa-miR-375	9818
hsa-miR-375	9819
hsa-miR-375	9821
hsa-miR-375	9824
hsa-miR-375	9866
hsa-miR-375	9948
hsa-miR-375	9949
hsa-miR-375	10018
hsa-miR-375	10106
hsa-miR-375	10152
hsa-miR-375	10166
hsa-miR-375	10184
hsa-miR-375	10228
hsa-miR-375	10247
hsa-miR-375	10272
hsa-miR-375	10286
hsa-miR-375	10325
hsa-miR-375	10413
hsa-miR-375	10440
hsa-miR-375	10447
hsa-miR-375	10481
hsa-miR-375	10484
hsa-miR-375	10488
hsa-miR-375	10492
hsa-miR-375	10497
hsa-miR-375	10512
hsa-miR-375	10533
hsa-miR-375	10544
hsa-miR-375	10659
hsa-miR-375	10768
hsa-miR-375	10802
hsa-miR-375	10807
hsa-miR-375	10890
hsa-miR-375	10923
hsa-miR-375	10935
hsa-miR-375	10960
hsa-miR-375	11051
hsa-miR-375	11168
hsa-miR-375	11177
hsa-miR-375	11228
hsa-miR-375	11335
hsa-miR-375	22796
hsa-miR-375	22822
hsa-miR-375	22826
hsa-miR-375	22856
hsa-miR-375	22900
hsa-miR-375	22936
hsa-miR-375	22950
hsa-miR-375	22978
hsa-miR-375	22982
hsa-miR-375	23012
hsa-miR-375	23034
hsa-miR-375	23071
hsa-miR-375	23094
hsa-miR-375	23142
hsa-miR-375	23198
hsa-miR-375	23239
hsa-miR-375	23286
hsa-miR-375	23287
hsa-miR-375	23288
hsa-miR-375	23308
hsa-miR-375	23322
hsa-miR-375	23333
hsa-miR-375	23433
hsa-miR-375	23443
hsa-miR-375	23462
hsa-miR-375	23469
hsa-miR-375	23484
hsa-miR-375	23512
hsa-miR-375	23534
hsa-miR-375	23560
hsa-miR-375	23568
hsa-miR-375	23603
hsa-miR-375	23608
hsa-miR-375	23677
hsa-miR-375	23765
hsa-miR-375	26269
hsa-miR-375	26586
hsa-miR-375	27000
hsa-miR-375	27063
hsa-miR-375	27230
hsa-miR-375	27244
hsa-miR-375	27351
hsa-miR-375	27430
hsa-miR-375	28970
hsa-miR-375	29080
hsa-miR-375	29843
hsa-miR-375	29959
hsa-miR-375	50999
hsa-miR-375	51105
hsa-miR-375	51109
hsa-miR-375	51141
hsa-miR-375	51155
hsa-miR-375	51172
hsa-miR-375	51199
hsa-miR-375	51232
hsa-miR-375	51276
hsa-miR-375	51379
hsa-miR-375	51497
hsa-miR-375	51540
hsa-miR-375	51655
hsa-miR-375	51719
hsa-miR-375	53371
hsa-miR-375	54332
hsa-miR-375	54475
hsa-miR-375	54495
hsa-miR-375	54536
hsa-miR-375	54629
hsa-miR-375	54664
hsa-miR-375	54892
hsa-miR-375	54904
hsa-miR-375	55012
hsa-miR-375	55177
hsa-miR-375	55198
hsa-miR-375	55226
hsa-miR-375	55239
hsa-miR-375	55249
hsa-miR-375	55276
hsa-miR-375	55321
hsa-miR-375	55326
hsa-miR-375	55329
hsa-miR-375	55342
hsa-miR-375	55529
hsa-miR-375	55536
hsa-miR-375	55591
hsa-miR-375	55620
hsa-miR-375	55632
hsa-miR-375	55686
hsa-miR-375	55704
hsa-miR-375	55740
hsa-miR-375	55798
hsa-miR-375	55831
hsa-miR-375	55907
hsa-miR-375	55916
hsa-miR-375	55968
hsa-miR-375	55975
hsa-miR-375	56034
hsa-miR-375	56829
hsa-miR-375	56898
hsa-miR-375	56912
hsa-miR-375	56913
hsa-miR-375	56938
hsa-miR-375	56994
hsa-miR-375	57157
hsa-miR-375	57179
hsa-miR-375	57326
hsa-miR-375	57404
hsa-miR-375	57478
hsa-miR-375	57532
hsa-miR-375	57560
hsa-miR-375	57650
hsa-miR-375	57798
hsa-miR-375	57826
hsa-miR-375	58478
hsa-miR-375	63874
hsa-miR-375	64121
hsa-miR-375	64343
hsa-miR-375	64398
hsa-miR-375	64598
hsa-miR-375	64759
hsa-miR-375	64854
hsa-miR-375	65977
hsa-miR-375	79109
hsa-miR-375	79586
hsa-miR-375	79602
hsa-miR-375	79717
hsa-miR-375	79738
hsa-miR-375	79844
hsa-miR-375	79888
hsa-miR-375	80014
hsa-miR-375	80017
hsa-miR-375	80045
hsa-miR-375	80110
hsa-miR-375	80146
hsa-miR-375	80318
hsa-miR-375	80321
hsa-miR-375	80774
hsa-miR-375	80817
hsa-miR-375	80829
hsa-miR-375	80854
hsa-miR-375	81831
hsa-miR-375	83464
hsa-miR-375	83849
hsa-miR-375	83860
hsa-miR-375	83891
hsa-miR-375	83892
hsa-miR-375	84191
hsa-miR-375	84248
hsa-miR-375	84317
hsa-miR-375	84333
hsa-miR-375	84340
hsa-miR-375	84516
hsa-miR-375	84529
hsa-miR-375	84650
hsa-miR-375	84866
hsa-miR-375	84881
hsa-miR-375	84899
hsa-miR-375	84912
hsa-miR-375	84984
hsa-miR-375	85315
hsa-miR-375	85446
hsa-miR-375	85455
hsa-miR-375	90416
hsa-miR-375	90529
hsa-miR-375	90576
hsa-miR-375	91298
hsa-miR-375	92106
hsa-miR-375	92140
hsa-miR-375	93587
hsa-miR-375	112950
hsa-miR-375	113612
hsa-miR-375	113791
hsa-miR-375	114569
hsa-miR-375	114882
hsa-miR-375	114971
hsa-miR-375	114990
hsa-miR-375	116071
hsa-miR-375	116150
hsa-miR-375	116228
hsa-miR-375	121536
hsa-miR-375	124491
hsa-miR-375	124801
hsa-miR-375	127262
hsa-miR-375	130589
hsa-miR-375	134266
hsa-miR-375	134510
hsa-miR-375	134637
hsa-miR-375	135112
hsa-miR-375	136319
hsa-miR-375	145258
hsa-miR-375	145508
hsa-miR-375	145567
hsa-miR-375	146223
hsa-miR-375	146540
hsa-miR-375	148398
hsa-miR-375	150472
hsa-miR-375	151246
hsa-miR-375	152503
hsa-miR-375	155382
hsa-miR-375	157567
hsa-miR-375	161742
hsa-miR-375	163255
hsa-miR-375	163590
hsa-miR-375	166929
hsa-miR-375	167153
hsa-miR-375	200942
hsa-miR-375	201266
hsa-miR-375	221035
hsa-miR-375	254048
hsa-miR-375	259282
hsa-miR-375	282679
hsa-miR-375	282809
hsa-miR-375	283234
hsa-miR-375	283578
hsa-miR-375	284339
hsa-miR-375	284348
hsa-miR-375	284439
hsa-miR-375	285172
hsa-miR-375	285368
hsa-miR-375	285489
hsa-miR-375	285550
hsa-miR-375	285753
hsa-miR-375	339175
hsa-miR-375	339768
hsa-miR-375	342908
hsa-miR-375	348235
hsa-miR-375	375035
hsa-miR-375	375061
hsa-miR-375	387893
hsa-miR-375	388566
hsa-miR-375	407975
hsa-miR-375	414328
hsa-miR-375	445571
hsa-miR-375	653121
hsa-miR-375	100131897
hsa-miR-376a-3p	463
hsa-miR-376a-3p	745
hsa-miR-376a-3p	1017
hsa-miR-376a-3p	1314
hsa-miR-376a-3p	1871
hsa-miR-376a-3p	2247
hsa-miR-376a-3p	2290
hsa-miR-376a-3p	2308
hsa-miR-376a-3p	2778
hsa-miR-376a-3p	2779
hsa-miR-376a-3p	3375
hsa-miR-376a-3p	3480
hsa-miR-376a-3p	3574
hsa-miR-376a-3p	3696
hsa-miR-376a-3p	3752
hsa-miR-376a-3p	3800
hsa-miR-376a-3p	4085
hsa-miR-376a-3p	4092
hsa-miR-376a-3p	4722
hsa-miR-376a-3p	5208
hsa-miR-376a-3p	5295
hsa-miR-376a-3p	5494
hsa-miR-376a-3p	5534
hsa-miR-376a-3p	5583
hsa-miR-376a-3p	6247
hsa-miR-376a-3p	6272
hsa-miR-376a-3p	6566
hsa-miR-376a-3p	6628
hsa-miR-376a-3p	7272
hsa-miR-376a-3p	7319
hsa-miR-376a-3p	7322
hsa-miR-376a-3p	7733
hsa-miR-376a-3p	8763
hsa-miR-376a-3p	8826
hsa-miR-376a-3p	9118
hsa-miR-376a-3p	9295
hsa-miR-376a-3p	9699
hsa-miR-376a-3p	10138
hsa-miR-376a-3p	10317
hsa-miR-376a-3p	10663
hsa-miR-376a-3p	10781
hsa-miR-376a-3p	10949
hsa-miR-376a-3p	10955
hsa-miR-376a-3p	11102
hsa-miR-376a-3p	23011
hsa-miR-376a-3p	23244
hsa-miR-376a-3p	23528
hsa-miR-376a-3p	23607
hsa-miR-376a-3p	23639
hsa-miR-376a-3p	23731
hsa-miR-376a-3p	26100
hsa-miR-376a-3p	26953
hsa-miR-376a-3p	27161
hsa-miR-376a-3p	29915
hsa-miR-376a-3p	51258
hsa-miR-376a-3p	51421
hsa-miR-376a-3p	51593
hsa-miR-376a-3p	53358
hsa-miR-376a-3p	54476
hsa-miR-376a-3p	54741
hsa-miR-376a-3p	54987
hsa-miR-376a-3p	55286
hsa-miR-376a-3p	56242
hsa-miR-376a-3p	56605
hsa-miR-376a-3p	56955
hsa-miR-376a-3p	63934
hsa-miR-376a-3p	65243
hsa-miR-376a-3p	79088
hsa-miR-376a-3p	79862
hsa-miR-376a-3p	80067
hsa-miR-376a-3p	80351
hsa-miR-376a-3p	80723
hsa-miR-376a-3p	84133
hsa-miR-376a-3p	84516
hsa-miR-376a-3p	84612
hsa-miR-376a-3p	84622
hsa-miR-376a-3p	84938
hsa-miR-376a-3p	85439
hsa-miR-376a-3p	90594
hsa-miR-376a-3p	91408
hsa-miR-376a-3p	93183
hsa-miR-376a-3p	114803
hsa-miR-376a-3p	116064
hsa-miR-376a-3p	116840
hsa-miR-376a-3p	116966
hsa-miR-376a-3p	126070
hsa-miR-376a-3p	127703
hsa-miR-376a-3p	130399
hsa-miR-376a-3p	142891
hsa-miR-376a-3p	145741
hsa-miR-376a-3p	163049
hsa-miR-376a-3p	163081
hsa-miR-376a-3p	163115
hsa-miR-376a-3p	163131
hsa-miR-376a-3p	169841
hsa-miR-376a-3p	200576
hsa-miR-376a-3p	221937
hsa-miR-376a-3p	284391
hsa-miR-376a-3p	339761
hsa-miR-376a-3p	374879
hsa-miR-376a-3p	376267
hsa-miR-376a-3p	389206
hsa-miR-376a-3p	642819
hsa-miR-376a-3p	728927
hsa-miR-376a-3p	729438
hsa-miR-377-3p	117
hsa-miR-377-3p	136
hsa-miR-377-3p	377
hsa-miR-377-3p	467
hsa-miR-377-3p	472
hsa-miR-377-3p	501
hsa-miR-377-3p	585
hsa-miR-377-3p	774
hsa-miR-377-3p	861
hsa-miR-377-3p	1186
hsa-miR-377-3p	1213
hsa-miR-377-3p	1270
hsa-miR-377-3p	1463
hsa-miR-377-3p	1678
hsa-miR-377-3p	1848
hsa-miR-377-3p	1958
hsa-miR-377-3p	1960
hsa-miR-377-3p	2049
hsa-miR-377-3p	2055
hsa-miR-377-3p	2113
hsa-miR-377-3p	2295
hsa-miR-377-3p	2894
hsa-miR-377-3p	2908
hsa-miR-377-3p	2932
hsa-miR-377-3p	2936
hsa-miR-377-3p	3131
hsa-miR-377-3p	3480
hsa-miR-377-3p	3482
hsa-miR-377-3p	3575
hsa-miR-377-3p	3739
hsa-miR-377-3p	3775
hsa-miR-377-3p	3920
hsa-miR-377-3p	3949
hsa-miR-377-3p	4009
hsa-miR-377-3p	4293
hsa-miR-377-3p	4302
hsa-miR-377-3p	4677
hsa-miR-377-3p	4899
hsa-miR-377-3p	5058
hsa-miR-377-3p	5073
hsa-miR-377-3p	5139
hsa-miR-377-3p	5165
hsa-miR-377-3p	5208
hsa-miR-377-3p	5308
hsa-miR-377-3p	5310
hsa-miR-377-3p	5316
hsa-miR-377-3p	5317
hsa-miR-377-3p	5357
hsa-miR-377-3p	5494
hsa-miR-377-3p	5629
hsa-miR-377-3p	5660
hsa-miR-377-3p	5728
hsa-miR-377-3p	5753
hsa-miR-377-3p	5756
hsa-miR-377-3p	5757
hsa-miR-377-3p	5802
hsa-miR-377-3p	6091
hsa-miR-377-3p	6095
hsa-miR-377-3p	6334
hsa-miR-377-3p	6426
hsa-miR-377-3p	6647
hsa-miR-377-3p	6648
hsa-miR-377-3p	6861
hsa-miR-377-3p	6886
hsa-miR-377-3p	7003
hsa-miR-377-3p	7320
hsa-miR-377-3p	7328
hsa-miR-377-3p	7532
hsa-miR-377-3p	7693
hsa-miR-377-3p	7748
hsa-miR-377-3p	7804
hsa-miR-377-3p	7837
hsa-miR-377-3p	7941
hsa-miR-377-3p	8289
hsa-miR-377-3p	8417
hsa-miR-377-3p	8550
hsa-miR-377-3p	8618
hsa-miR-377-3p	8729
hsa-miR-377-3p	8739
hsa-miR-377-3p	8812
hsa-miR-377-3p	8863
hsa-miR-377-3p	9218
hsa-miR-377-3p	9244
hsa-miR-377-3p	9399
hsa-miR-377-3p	9453
hsa-miR-377-3p	9507
hsa-miR-377-3p	9542
hsa-miR-377-3p	9552
hsa-miR-377-3p	9570
hsa-miR-377-3p	9644
hsa-miR-377-3p	9649
hsa-miR-377-3p	9746
hsa-miR-377-3p	9860
hsa-miR-377-3p	9896
hsa-miR-377-3p	9991
hsa-miR-377-3p	10079
hsa-miR-377-3p	10085
hsa-miR-377-3p	10093
hsa-miR-377-3p	10193
hsa-miR-377-3p	10288
hsa-miR-377-3p	10365
hsa-miR-377-3p	10521
hsa-miR-377-3p	10816
hsa-miR-377-3p	10859
hsa-miR-377-3p	11076
hsa-miR-377-3p	11112
hsa-miR-377-3p	22836
hsa-miR-377-3p	22848
hsa-miR-377-3p	22849
hsa-miR-377-3p	22874
hsa-miR-377-3p	22877
hsa-miR-377-3p	22887
hsa-miR-377-3p	22918
hsa-miR-377-3p	22930
hsa-miR-377-3p	23034
hsa-miR-377-3p	23037
hsa-miR-377-3p	23064
hsa-miR-377-3p	23077
hsa-miR-377-3p	23132
hsa-miR-377-3p	23137
hsa-miR-377-3p	23174
hsa-miR-377-3p	23392
hsa-miR-377-3p	23510
hsa-miR-377-3p	23576
hsa-miR-377-3p	23597
hsa-miR-377-3p	23741
hsa-miR-377-3p	23766
hsa-miR-377-3p	25834
hsa-miR-377-3p	25849
hsa-miR-377-3p	25853
hsa-miR-377-3p	26519
hsa-miR-377-3p	26960
hsa-miR-377-3p	27043
hsa-miR-377-3p	27076
hsa-miR-377-3p	27201
hsa-miR-377-3p	27244
hsa-miR-377-3p	27302
hsa-miR-377-3p	27309
hsa-miR-377-3p	27430
hsa-miR-377-3p	27436
hsa-miR-377-3p	29035
hsa-miR-377-3p	30811
hsa-miR-377-3p	50848
hsa-miR-377-3p	51232
hsa-miR-377-3p	51249
hsa-miR-377-3p	51257
hsa-miR-377-3p	51566
hsa-miR-377-3p	53826
hsa-miR-377-3p	54149
hsa-miR-377-3p	54492
hsa-miR-377-3p	54732
hsa-miR-377-3p	54840
hsa-miR-377-3p	54845
hsa-miR-377-3p	54981
hsa-miR-377-3p	55147
hsa-miR-377-3p	55454
hsa-miR-377-3p	55697
hsa-miR-377-3p	55796
hsa-miR-377-3p	55809
hsa-miR-377-3p	55870
hsa-miR-377-3p	55917
hsa-miR-377-3p	55964
hsa-miR-377-3p	55967
hsa-miR-377-3p	56181
hsa-miR-377-3p	56624
hsa-miR-377-3p	56910
hsa-miR-377-3p	57128
hsa-miR-377-3p	57161
hsa-miR-377-3p	57404
hsa-miR-377-3p	57462
hsa-miR-377-3p	57508
hsa-miR-377-3p	57528
hsa-miR-377-3p	57549
hsa-miR-377-3p	57677
hsa-miR-377-3p	57707
hsa-miR-377-3p	57834
hsa-miR-377-3p	57863
hsa-miR-377-3p	58505
hsa-miR-377-3p	60496
hsa-miR-377-3p	60592
hsa-miR-377-3p	63929
hsa-miR-377-3p	64599
hsa-miR-377-3p	64759
hsa-miR-377-3p	64924
hsa-miR-377-3p	65977
hsa-miR-377-3p	78986
hsa-miR-377-3p	79037
hsa-miR-377-3p	79699
hsa-miR-377-3p	79850
hsa-miR-377-3p	79871
hsa-miR-377-3p	79905
hsa-miR-377-3p	80032
hsa-miR-377-3p	80311
hsa-miR-377-3p	80315
hsa-miR-377-3p	80346
hsa-miR-377-3p	80823
hsa-miR-377-3p	81620
hsa-miR-377-3p	81849
hsa-miR-377-3p	84102
hsa-miR-377-3p	84247
hsa-miR-377-3p	84437
hsa-miR-377-3p	84516
hsa-miR-377-3p	84525
hsa-miR-377-3p	84733
hsa-miR-377-3p	84883
hsa-miR-377-3p	90316
hsa-miR-377-3p	90649
hsa-miR-377-3p	91687
hsa-miR-377-3p	92017
hsa-miR-377-3p	92399
hsa-miR-377-3p	92521
hsa-miR-377-3p	92595
hsa-miR-377-3p	94134
hsa-miR-377-3p	112724
hsa-miR-377-3p	114795
hsa-miR-377-3p	115196
hsa-miR-377-3p	115286
hsa-miR-377-3p	116835
hsa-miR-377-3p	118429
hsa-miR-377-3p	122553
hsa-miR-377-3p	124935
hsa-miR-377-3p	127124
hsa-miR-377-3p	129804
hsa-miR-377-3p	139065
hsa-miR-377-3p	140685
hsa-miR-377-3p	140883
hsa-miR-377-3p	147694
hsa-miR-377-3p	148932
hsa-miR-377-3p	150372
hsa-miR-377-3p	154043
hsa-miR-377-3p	158880
hsa-miR-377-3p	161291
hsa-miR-377-3p	162963
hsa-miR-377-3p	163115
hsa-miR-377-3p	200205
hsa-miR-377-3p	204801
hsa-miR-377-3p	220441
hsa-miR-377-3p	221895
hsa-miR-377-3p	222194
hsa-miR-377-3p	254065
hsa-miR-377-3p	257019
hsa-miR-377-3p	257407
hsa-miR-377-3p	283576
hsa-miR-377-3p	284266
hsa-miR-377-3p	284361
hsa-miR-377-3p	286204
hsa-miR-377-3p	326625
hsa-miR-377-3p	340719
hsa-miR-377-3p	347273
hsa-miR-377-3p	390637
hsa-miR-377-3p	399888
hsa-miR-377-3p	401647
hsa-miR-377-3p	727910
hsa-miR-378a-5p	27
hsa-miR-378a-5p	81
hsa-miR-378a-5p	226
hsa-miR-378a-5p	331
hsa-miR-378a-5p	350
hsa-miR-378a-5p	460
hsa-miR-378a-5p	472
hsa-miR-378a-5p	673
hsa-miR-378a-5p	708
hsa-miR-378a-5p	783
hsa-miR-378a-5p	871
hsa-miR-378a-5p	894
hsa-miR-378a-5p	1019
hsa-miR-378a-5p	1106
hsa-miR-378a-5p	1233
hsa-miR-378a-5p	1477
hsa-miR-378a-5p	1540
hsa-miR-378a-5p	1629
hsa-miR-378a-5p	1678
hsa-miR-378a-5p	1723
hsa-miR-378a-5p	1903
hsa-miR-378a-5p	1973
hsa-miR-378a-5p	2013
hsa-miR-378a-5p	2029
hsa-miR-378a-5p	2149
hsa-miR-378a-5p	2237
hsa-miR-378a-5p	2358
hsa-miR-378a-5p	2395
hsa-miR-378a-5p	2551
hsa-miR-378a-5p	2627
hsa-miR-378a-5p	2813
hsa-miR-378a-5p	3037
hsa-miR-378a-5p	3077
hsa-miR-378a-5p	3175
hsa-miR-378a-5p	3276
hsa-miR-378a-5p	3304
hsa-miR-378a-5p	3321
hsa-miR-378a-5p	3416
hsa-miR-378a-5p	3615
hsa-miR-378a-5p	3659
hsa-miR-378a-5p	3683
hsa-miR-378a-5p	3712
hsa-miR-378a-5p	3779
hsa-miR-378a-5p	3780
hsa-miR-378a-5p	3782
hsa-miR-378a-5p	3903
hsa-miR-378a-5p	3964
hsa-miR-378a-5p	4043
hsa-miR-378a-5p	4122
hsa-miR-378a-5p	4166
hsa-miR-378a-5p	4430
hsa-miR-378a-5p	4512
hsa-miR-378a-5p	4585
hsa-miR-378a-5p	4731
hsa-miR-378a-5p	4838
hsa-miR-378a-5p	4867
hsa-miR-378a-5p	4868
hsa-miR-378a-5p	5027
hsa-miR-378a-5p	5145
hsa-miR-378a-5p	5286
hsa-miR-378a-5p	5359
hsa-miR-378a-5p	5435
hsa-miR-378a-5p	5700
hsa-miR-378a-5p	5709
hsa-miR-378a-5p	5834
hsa-miR-378a-5p	5888
hsa-miR-378a-5p	5903
hsa-miR-378a-5p	5912
hsa-miR-378a-5p	5928
hsa-miR-378a-5p	6142
hsa-miR-378a-5p	6152
hsa-miR-378a-5p	6167
hsa-miR-378a-5p	6194
hsa-miR-378a-5p	6236
hsa-miR-378a-5p	6253
hsa-miR-378a-5p	6399
hsa-miR-378a-5p	6418
hsa-miR-378a-5p	6510
hsa-miR-378a-5p	6521
hsa-miR-378a-5p	6565
hsa-miR-378a-5p	6643
hsa-miR-378a-5p	6652
hsa-miR-378a-5p	6667
hsa-miR-378a-5p	6752
hsa-miR-378a-5p	6888
hsa-miR-378a-5p	7014
hsa-miR-378a-5p	7175
hsa-miR-378a-5p	7259
hsa-miR-378a-5p	7268
hsa-miR-378a-5p	7368
hsa-miR-378a-5p	7381
hsa-miR-378a-5p	7398
hsa-miR-378a-5p	7477
hsa-miR-378a-5p	7529
hsa-miR-378a-5p	7562
hsa-miR-378a-5p	7587
hsa-miR-378a-5p	7594
hsa-miR-378a-5p	7637
hsa-miR-378a-5p	7706
hsa-miR-378a-5p	7756
hsa-miR-378a-5p	7841
hsa-miR-378a-5p	7917
hsa-miR-378a-5p	8082
hsa-miR-378a-5p	8139
hsa-miR-378a-5p	8202
hsa-miR-378a-5p	8560
hsa-miR-378a-5p	8664
hsa-miR-378a-5p	8674
hsa-miR-378a-5p	8838
hsa-miR-378a-5p	8892
hsa-miR-378a-5p	9032
hsa-miR-378a-5p	9154
hsa-miR-378a-5p	9321
hsa-miR-378a-5p	9352
hsa-miR-378a-5p	9388
hsa-miR-378a-5p	9399
hsa-miR-378a-5p	9422
hsa-miR-378a-5p	9528
hsa-miR-378a-5p	9583
hsa-miR-378a-5p	9595
hsa-miR-378a-5p	9631
hsa-miR-378a-5p	9633
hsa-miR-378a-5p	9726
hsa-miR-378a-5p	9733
hsa-miR-378a-5p	9747
hsa-miR-378a-5p	9833
hsa-miR-378a-5p	9860
hsa-miR-378a-5p	9870
hsa-miR-378a-5p	9871
hsa-miR-378a-5p	9910
hsa-miR-378a-5p	9922
hsa-miR-378a-5p	9965
hsa-miR-378a-5p	9987
hsa-miR-378a-5p	10038
hsa-miR-378a-5p	10066
hsa-miR-378a-5p	10097
hsa-miR-378a-5p	10109
hsa-miR-378a-5p	10193
hsa-miR-378a-5p	10225
hsa-miR-378a-5p	10301
hsa-miR-378a-5p	10317
hsa-miR-378a-5p	10333
hsa-miR-378a-5p	10494
hsa-miR-378a-5p	10606
hsa-miR-378a-5p	10637
hsa-miR-378a-5p	10717
hsa-miR-378a-5p	10749
hsa-miR-378a-5p	10847
hsa-miR-378a-5p	10891
hsa-miR-378a-5p	11019
hsa-miR-378a-5p	11102
hsa-miR-378a-5p	11128
hsa-miR-378a-5p	11217
hsa-miR-378a-5p	11226
hsa-miR-378a-5p	11260
hsa-miR-378a-5p	11269
hsa-miR-378a-5p	11334
hsa-miR-378a-5p	22824
hsa-miR-378a-5p	22848
hsa-miR-378a-5p	22875
hsa-miR-378a-5p	23059
hsa-miR-378a-5p	23099
hsa-miR-378a-5p	23112
hsa-miR-378a-5p	23162
hsa-miR-378a-5p	23237
hsa-miR-378a-5p	23352
hsa-miR-378a-5p	23536
hsa-miR-378a-5p	23612
hsa-miR-378a-5p	23636
hsa-miR-378a-5p	23678
hsa-miR-378a-5p	25822
hsa-miR-378a-5p	25825
hsa-miR-378a-5p	25827
hsa-miR-378a-5p	25843
hsa-miR-378a-5p	26127
hsa-miR-378a-5p	26519
hsa-miR-378a-5p	26578
hsa-miR-378a-5p	26993
hsa-miR-378a-5p	26994
hsa-miR-378a-5p	27113
hsa-miR-378a-5p	27181
hsa-miR-378a-5p	27198
hsa-miR-378a-5p	27295
hsa-miR-378a-5p	27434
hsa-miR-378a-5p	28982
hsa-miR-378a-5p	28985
hsa-miR-378a-5p	29062
hsa-miR-378a-5p	29766
hsa-miR-378a-5p	29767
hsa-miR-378a-5p	29799
hsa-miR-378a-5p	29899
hsa-miR-378a-5p	29923
hsa-miR-378a-5p	50852
hsa-miR-378a-5p	51150
hsa-miR-378a-5p	51227
hsa-miR-378a-5p	51520
hsa-miR-378a-5p	51559
hsa-miR-378a-5p	51573
hsa-miR-378a-5p	51621
hsa-miR-378a-5p	51684
hsa-miR-378a-5p	53635
hsa-miR-378a-5p	54205
hsa-miR-378a-5p	54554
hsa-miR-378a-5p	54556
hsa-miR-378a-5p	54557
hsa-miR-378a-5p	54626
hsa-miR-378a-5p	54751
hsa-miR-378a-5p	54855
hsa-miR-378a-5p	54872
hsa-miR-378a-5p	54883
hsa-miR-378a-5p	54918
hsa-miR-378a-5p	54931
hsa-miR-378a-5p	54978
hsa-miR-378a-5p	54993
hsa-miR-378a-5p	55142
hsa-miR-378a-5p	55173
hsa-miR-378a-5p	55178
hsa-miR-378a-5p	55208
hsa-miR-378a-5p	55220
hsa-miR-378a-5p	55252
hsa-miR-378a-5p	55293
hsa-miR-378a-5p	55500
hsa-miR-378a-5p	55508
hsa-miR-378a-5p	55526
hsa-miR-378a-5p	55529
hsa-miR-378a-5p	55596
hsa-miR-378a-5p	55662
hsa-miR-378a-5p	55689
hsa-miR-378a-5p	55740
hsa-miR-378a-5p	55759
hsa-miR-378a-5p	55771
hsa-miR-378a-5p	55783
hsa-miR-378a-5p	55824
hsa-miR-378a-5p	55975
hsa-miR-378a-5p	56681
hsa-miR-378a-5p	57486
hsa-miR-378a-5p	57505
hsa-miR-378a-5p	57551
hsa-miR-378a-5p	57677
hsa-miR-378a-5p	57690
hsa-miR-378a-5p	57798
hsa-miR-378a-5p	58509
hsa-miR-378a-5p	58527
hsa-miR-378a-5p	59283
hsa-miR-378a-5p	59340
hsa-miR-378a-5p	63922
hsa-miR-378a-5p	64393
hsa-miR-378a-5p	64427
hsa-miR-378a-5p	64750
hsa-miR-378a-5p	64769
hsa-miR-378a-5p	79036
hsa-miR-378a-5p	79157
hsa-miR-378a-5p	79177
hsa-miR-378a-5p	79183
hsa-miR-378a-5p	79443
hsa-miR-378a-5p	79660
hsa-miR-378a-5p	79680
hsa-miR-378a-5p	79862
hsa-miR-378a-5p	79876
hsa-miR-378a-5p	80167
hsa-miR-378a-5p	80207
hsa-miR-378a-5p	80224
hsa-miR-378a-5p	80228
hsa-miR-378a-5p	80255
hsa-miR-378a-5p	80264
hsa-miR-378a-5p	80313
hsa-miR-378a-5p	80765
hsa-miR-378a-5p	80778
hsa-miR-378a-5p	81502
hsa-miR-378a-5p	81875
hsa-miR-378a-5p	83742
hsa-miR-378a-5p	83939
hsa-miR-378a-5p	83990
hsa-miR-378a-5p	84105
hsa-miR-378a-5p	84109
hsa-miR-378a-5p	84144
hsa-miR-378a-5p	84269
hsa-miR-378a-5p	84272
hsa-miR-378a-5p	84273
hsa-miR-378a-5p	84376
hsa-miR-378a-5p	84501
hsa-miR-378a-5p	84720
hsa-miR-378a-5p	84890
hsa-miR-378a-5p	84904
hsa-miR-378a-5p	84909
hsa-miR-378a-5p	84919
hsa-miR-378a-5p	85300
hsa-miR-378a-5p	85377
hsa-miR-378a-5p	85406
hsa-miR-378a-5p	85865
hsa-miR-378a-5p	90011
hsa-miR-378a-5p	90580
hsa-miR-378a-5p	90594
hsa-miR-378a-5p	91663
hsa-miR-378a-5p	91977
hsa-miR-378a-5p	92140
hsa-miR-378a-5p	92609
hsa-miR-378a-5p	92806
hsa-miR-378a-5p	94039
hsa-miR-378a-5p	113612
hsa-miR-378a-5p	114294
hsa-miR-378a-5p	114609
hsa-miR-378a-5p	114795
hsa-miR-378a-5p	114987
hsa-miR-378a-5p	115196
hsa-miR-378a-5p	115361
hsa-miR-378a-5p	116143
hsa-miR-378a-5p	116236
hsa-miR-378a-5p	116254
hsa-miR-378a-5p	118426
hsa-miR-378a-5p	120400
hsa-miR-378a-5p	120406
hsa-miR-378a-5p	123207
hsa-miR-378a-5p	124637
hsa-miR-378a-5p	126074
hsa-miR-378a-5p	126231
hsa-miR-378a-5p	126298
hsa-miR-378a-5p	126526
hsa-miR-378a-5p	126669
hsa-miR-378a-5p	128864
hsa-miR-378a-5p	130026
hsa-miR-378a-5p	134147
hsa-miR-378a-5p	136051
hsa-miR-378a-5p	146923
hsa-miR-378a-5p	149175
hsa-miR-378a-5p	149233
hsa-miR-378a-5p	152503
hsa-miR-378a-5p	162073
hsa-miR-378a-5p	162655
hsa-miR-378a-5p	165829
hsa-miR-378a-5p	167227
hsa-miR-378a-5p	170959
hsa-miR-378a-5p	171483
hsa-miR-378a-5p	192669
hsa-miR-378a-5p	196743
hsa-miR-378a-5p	200150
hsa-miR-378a-5p	200315
hsa-miR-378a-5p	201292
hsa-miR-378a-5p	201514
hsa-miR-378a-5p	201799
hsa-miR-378a-5p	220002
hsa-miR-378a-5p	220963
hsa-miR-378a-5p	220992
hsa-miR-378a-5p	253558
hsa-miR-378a-5p	254048
hsa-miR-378a-5p	256643
hsa-miR-378a-5p	257407
hsa-miR-378a-5p	284434
hsa-miR-378a-5p	285172
hsa-miR-378a-5p	326625
hsa-miR-378a-5p	338557
hsa-miR-378a-5p	340385
hsa-miR-378a-5p	340990
hsa-miR-378a-5p	342667
hsa-miR-378a-5p	342850
hsa-miR-378a-5p	374383
hsa-miR-378a-5p	374879
hsa-miR-378a-5p	375248
hsa-miR-378a-5p	399669
hsa-miR-378a-5p	400673
hsa-miR-378a-5p	401387
hsa-miR-378a-5p	401494
hsa-miR-378a-5p	403341
hsa-miR-378a-5p	404672
hsa-miR-378a-5p	414152
hsa-miR-378a-5p	440519
hsa-miR-378a-5p	445815
hsa-miR-378a-5p	493829
hsa-miR-378a-5p	646450
hsa-miR-378a-5p	728116
hsa-miR-378a-5p	728621
hsa-miR-378a-5p	100288413
hsa-miR-378a-5p	100463289
hsa-miR-378a-5p	100529241
hsa-miR-378a-5p	100533105
hsa-miR-379-5p	142
hsa-miR-379-5p	966
hsa-miR-379-5p	1466
hsa-miR-379-5p	1906
hsa-miR-379-5p	3309
hsa-miR-379-5p	3475
hsa-miR-379-5p	3589
hsa-miR-379-5p	4012
hsa-miR-379-5p	4163
hsa-miR-379-5p	4234
hsa-miR-379-5p	4781
hsa-miR-379-5p	4904
hsa-miR-379-5p	5049
hsa-miR-379-5p	6129
hsa-miR-379-5p	6240
hsa-miR-379-5p	6566
hsa-miR-379-5p	6574
hsa-miR-379-5p	7009
hsa-miR-379-5p	7046
hsa-miR-379-5p	7163
hsa-miR-379-5p	8452
hsa-miR-379-5p	8799
hsa-miR-379-5p	8884
hsa-miR-379-5p	8976
hsa-miR-379-5p	9686
hsa-miR-379-5p	9819
hsa-miR-379-5p	10336
hsa-miR-379-5p	11022
hsa-miR-379-5p	11269
hsa-miR-379-5p	22836
hsa-miR-379-5p	23119
hsa-miR-379-5p	23451
hsa-miR-379-5p	23498
hsa-miR-379-5p	25871
hsa-miR-379-5p	28973
hsa-miR-379-5p	29777
hsa-miR-379-5p	51174
hsa-miR-379-5p	51393
hsa-miR-379-5p	54516
hsa-miR-379-5p	55296
hsa-miR-379-5p	55333
hsa-miR-379-5p	55731
hsa-miR-379-5p	55847
hsa-miR-379-5p	55967
hsa-miR-379-5p	79699
hsa-miR-379-5p	80267
hsa-miR-379-5p	81848
hsa-miR-379-5p	83544
hsa-miR-379-5p	83877
hsa-miR-379-5p	90204
hsa-miR-379-5p	116064
hsa-miR-379-5p	117247
hsa-miR-379-5p	133619
hsa-miR-379-5p	142940
hsa-miR-379-5p	144453
hsa-miR-379-5p	162655
hsa-miR-379-5p	163590
hsa-miR-379-5p	163702
hsa-miR-379-5p	201626
hsa-miR-379-5p	255520
hsa-miR-379-5p	284161
hsa-miR-379-5p	285636
hsa-miR-379-5p	387921
hsa-miR-379-5p	388567
hsa-miR-379-5p	389421
hsa-miR-379-5p	389677
hsa-miR-379-5p	644815
hsa-miR-381-3p	52
hsa-miR-381-3p	93
hsa-miR-381-3p	125
hsa-miR-381-3p	367
hsa-miR-381-3p	400
hsa-miR-381-3p	694
hsa-miR-381-3p	1213
hsa-miR-381-3p	1337
hsa-miR-381-3p	1385
hsa-miR-381-3p	1478
hsa-miR-381-3p	1746
hsa-miR-381-3p	1829
hsa-miR-381-3p	1848
hsa-miR-381-3p	1974
hsa-miR-381-3p	2956
hsa-miR-381-3p	3148
hsa-miR-381-3p	3397
hsa-miR-381-3p	3638
hsa-miR-381-3p	3675
hsa-miR-381-3p	3949
hsa-miR-381-3p	4154
hsa-miR-381-3p	4193
hsa-miR-381-3p	4281
hsa-miR-381-3p	5514
hsa-miR-381-3p	5579
hsa-miR-381-3p	5802
hsa-miR-381-3p	5813
hsa-miR-381-3p	5879
hsa-miR-381-3p	5966
hsa-miR-381-3p	6095
hsa-miR-381-3p	6217
hsa-miR-381-3p	6307
hsa-miR-381-3p	6535
hsa-miR-381-3p	6598
hsa-miR-381-3p	6645
hsa-miR-381-3p	6672
hsa-miR-381-3p	6782
hsa-miR-381-3p	7071
hsa-miR-381-3p	7465
hsa-miR-381-3p	7695
hsa-miR-381-3p	7716
hsa-miR-381-3p	7855
hsa-miR-381-3p	8036
hsa-miR-381-3p	8520
hsa-miR-381-3p	9043
hsa-miR-381-3p	9172
hsa-miR-381-3p	9221
hsa-miR-381-3p	9276
hsa-miR-381-3p	9422
hsa-miR-381-3p	9556
hsa-miR-381-3p	9847
hsa-miR-381-3p	10257
hsa-miR-381-3p	10507
hsa-miR-381-3p	10594
hsa-miR-381-3p	10802
hsa-miR-381-3p	22834
hsa-miR-381-3p	22836
hsa-miR-381-3p	23133
hsa-miR-381-3p	23158
hsa-miR-381-3p	23548
hsa-miR-381-3p	23633
hsa-miR-381-3p	23649
hsa-miR-381-3p	25778
hsa-miR-381-3p	25834
hsa-miR-381-3p	25949
hsa-miR-381-3p	26136
hsa-miR-381-3p	26585
hsa-miR-381-3p	26959
hsa-miR-381-3p	26994
hsa-miR-381-3p	27154
hsa-miR-381-3p	29117
hsa-miR-381-3p	51144
hsa-miR-381-3p	54765
hsa-miR-381-3p	54940
hsa-miR-381-3p	54982
hsa-miR-381-3p	55032
hsa-miR-381-3p	55471
hsa-miR-381-3p	55680
hsa-miR-381-3p	55697
hsa-miR-381-3p	57568
hsa-miR-381-3p	57659
hsa-miR-381-3p	58487
hsa-miR-381-3p	60496
hsa-miR-381-3p	60592
hsa-miR-381-3p	64101
hsa-miR-381-3p	64895
hsa-miR-381-3p	65125
hsa-miR-381-3p	79018
hsa-miR-381-3p	79733
hsa-miR-381-3p	83480
hsa-miR-381-3p	83716
hsa-miR-381-3p	84135
hsa-miR-381-3p	84458
hsa-miR-381-3p	84826
hsa-miR-381-3p	85313
hsa-miR-381-3p	113201
hsa-miR-381-3p	114134
hsa-miR-381-3p	116984
hsa-miR-381-3p	119504
hsa-miR-381-3p	120103
hsa-miR-381-3p	127703
hsa-miR-381-3p	137886
hsa-miR-381-3p	140456
hsa-miR-381-3p	140707
hsa-miR-381-3p	144245
hsa-miR-381-3p	151473
hsa-miR-381-3p	153222
hsa-miR-381-3p	163590
hsa-miR-381-3p	168850
hsa-miR-381-3p	192669
hsa-miR-381-3p	199704
hsa-miR-381-3p	222255
hsa-miR-381-3p	266812
hsa-miR-381-3p	285849
hsa-miR-381-3p	286343
hsa-miR-381-3p	339318
hsa-miR-381-3p	339327
hsa-miR-381-3p	359948
hsa-miR-381-3p	100462981
hsa-miR-381-3p	100463486
hsa-miR-381-3p	100506736
hsa-miR-382-5p	133
hsa-miR-382-5p	585
hsa-miR-382-5p	677
hsa-miR-382-5p	801
hsa-miR-382-5p	836
hsa-miR-382-5p	894
hsa-miR-382-5p	1213
hsa-miR-382-5p	1603
hsa-miR-382-5p	1650
hsa-miR-382-5p	1778
hsa-miR-382-5p	1812
hsa-miR-382-5p	1964
hsa-miR-382-5p	2017
hsa-miR-382-5p	2477
hsa-miR-382-5p	3703
hsa-miR-382-5p	3800
hsa-miR-382-5p	4071
hsa-miR-382-5p	4287
hsa-miR-382-5p	4774
hsa-miR-382-5p	4810
hsa-miR-382-5p	5093
hsa-miR-382-5p	5208
hsa-miR-382-5p	5494
hsa-miR-382-5p	5621
hsa-miR-382-5p	5728
hsa-miR-382-5p	5729
hsa-miR-382-5p	5870
hsa-miR-382-5p	6175
hsa-miR-382-5p	6310
hsa-miR-382-5p	6519
hsa-miR-382-5p	6535
hsa-miR-382-5p	7259
hsa-miR-382-5p	7314
hsa-miR-382-5p	7514
hsa-miR-382-5p	7716
hsa-miR-382-5p	8073
hsa-miR-382-5p	8355
hsa-miR-382-5p	8445
hsa-miR-382-5p	8819
hsa-miR-382-5p	8871
hsa-miR-382-5p	8924
hsa-miR-382-5p	8968
hsa-miR-382-5p	9126
hsa-miR-382-5p	9213
hsa-miR-382-5p	9341
hsa-miR-382-5p	9422
hsa-miR-382-5p	9584
hsa-miR-382-5p	9908
hsa-miR-382-5p	10124
hsa-miR-382-5p	10138
hsa-miR-382-5p	10687
hsa-miR-382-5p	10797
hsa-miR-382-5p	11245
hsa-miR-382-5p	11285
hsa-miR-382-5p	22834
hsa-miR-382-5p	23008
hsa-miR-382-5p	23174
hsa-miR-382-5p	23255
hsa-miR-382-5p	23376
hsa-miR-382-5p	23404
hsa-miR-382-5p	23405
hsa-miR-382-5p	23451
hsa-miR-382-5p	23660
hsa-miR-382-5p	23666
hsa-miR-382-5p	24149
hsa-miR-382-5p	25849
hsa-miR-382-5p	26249
hsa-miR-382-5p	26297
hsa-miR-382-5p	51023
hsa-miR-382-5p	51128
hsa-miR-382-5p	51138
hsa-miR-382-5p	51393
hsa-miR-382-5p	51527
hsa-miR-382-5p	51566
hsa-miR-382-5p	54491
hsa-miR-382-5p	54552
hsa-miR-382-5p	55163
hsa-miR-382-5p	55603
hsa-miR-382-5p	57088
hsa-miR-382-5p	57586
hsa-miR-382-5p	57624
hsa-miR-382-5p	64750
hsa-miR-382-5p	65059
hsa-miR-382-5p	79718
hsa-miR-382-5p	79871
hsa-miR-382-5p	79980
hsa-miR-382-5p	80003
hsa-miR-382-5p	81831
hsa-miR-382-5p	83734
hsa-miR-382-5p	84068
hsa-miR-382-5p	84725
hsa-miR-382-5p	84890
hsa-miR-382-5p	84928
hsa-miR-382-5p	91137
hsa-miR-382-5p	91283
hsa-miR-382-5p	96459
hsa-miR-382-5p	121599
hsa-miR-382-5p	136319
hsa-miR-382-5p	139231
hsa-miR-382-5p	147495
hsa-miR-382-5p	340533
hsa-miR-382-5p	344787
hsa-miR-382-5p	387921
hsa-miR-382-5p	728013
hsa-miR-382-5p	767558
hsa-miR-382-5p	100462977
hsa-miR-382-5p	100462981
hsa-miR-382-5p	100463486
hsa-miR-382-5p	100616102
hsa-miR-383-5p	159
hsa-miR-383-5p	196
hsa-miR-383-5p	219
hsa-miR-383-5p	595
hsa-miR-383-5p	827
hsa-miR-383-5p	1733
hsa-miR-383-5p	2619
hsa-miR-383-5p	2627
hsa-miR-383-5p	2752
hsa-miR-383-5p	2956
hsa-miR-383-5p	3480
hsa-miR-383-5p	3659
hsa-miR-383-5p	3768
hsa-miR-383-5p	3939
hsa-miR-383-5p	4863
hsa-miR-383-5p	4891
hsa-miR-383-5p	4899
hsa-miR-383-5p	5336
hsa-miR-383-5p	5514
hsa-miR-383-5p	5756
hsa-miR-383-5p	5885
hsa-miR-383-5p	6007
hsa-miR-383-5p	6171
hsa-miR-383-5p	6421
hsa-miR-383-5p	6427
hsa-miR-383-5p	6884
hsa-miR-383-5p	7188
hsa-miR-383-5p	7247
hsa-miR-383-5p	7415
hsa-miR-383-5p	7422
hsa-miR-383-5p	7539
hsa-miR-383-5p	7750
hsa-miR-383-5p	8445
hsa-miR-383-5p	9188
hsa-miR-383-5p	9402
hsa-miR-383-5p	9527
hsa-miR-383-5p	9528
hsa-miR-383-5p	9592
hsa-miR-383-5p	9906
hsa-miR-383-5p	10592
hsa-miR-383-5p	10794
hsa-miR-383-5p	10935
hsa-miR-383-5p	11200
hsa-miR-383-5p	11276
hsa-miR-383-5p	22832
hsa-miR-383-5p	23059
hsa-miR-383-5p	23062
hsa-miR-383-5p	23558
hsa-miR-383-5p	23593
hsa-miR-383-5p	23710
hsa-miR-383-5p	23780
hsa-miR-383-5p	25843
hsa-miR-383-5p	25932
hsa-miR-383-5p	27328
hsa-miR-383-5p	29766
hsa-miR-383-5p	49854
hsa-miR-383-5p	51149
hsa-miR-383-5p	51322
hsa-miR-383-5p	51430
hsa-miR-383-5p	51496
hsa-miR-383-5p	54102
hsa-miR-383-5p	54439
hsa-miR-383-5p	54541
hsa-miR-383-5p	54554
hsa-miR-383-5p	54822
hsa-miR-383-5p	54874
hsa-miR-383-5p	55322
hsa-miR-383-5p	55432
hsa-miR-383-5p	55754
hsa-miR-383-5p	55839
hsa-miR-383-5p	63027
hsa-miR-383-5p	64784
hsa-miR-383-5p	79628
hsa-miR-383-5p	80003
hsa-miR-383-5p	80311
hsa-miR-383-5p	81544
hsa-miR-383-5p	83259
hsa-miR-383-5p	83734
hsa-miR-383-5p	84705
hsa-miR-383-5p	84747
hsa-miR-383-5p	85416
hsa-miR-383-5p	91526
hsa-miR-383-5p	131405
hsa-miR-383-5p	147007
hsa-miR-383-5p	150221
hsa-miR-383-5p	153222
hsa-miR-383-5p	254048
hsa-miR-383-5p	283748
hsa-miR-383-5p	374879
hsa-miR-383-5p	375033
hsa-miR-383-5p	100507436
hsa-miR-383-5p	100529241
hsa-miR-340-5p	156
hsa-miR-340-5p	191
hsa-miR-340-5p	387
hsa-miR-340-5p	389
hsa-miR-340-5p	463
hsa-miR-340-5p	476
hsa-miR-340-5p	567
hsa-miR-340-5p	570
hsa-miR-340-5p	595
hsa-miR-340-5p	686
hsa-miR-340-5p	699
hsa-miR-340-5p	801
hsa-miR-340-5p	894
hsa-miR-340-5p	950
hsa-miR-340-5p	1316
hsa-miR-340-5p	1399
hsa-miR-340-5p	1408
hsa-miR-340-5p	1545
hsa-miR-340-5p	1604
hsa-miR-340-5p	1655
hsa-miR-340-5p	1788
hsa-miR-340-5p	1810
hsa-miR-340-5p	1844
hsa-miR-340-5p	1891
hsa-miR-340-5p	1994
hsa-miR-340-5p	1996
hsa-miR-340-5p	2017
hsa-miR-340-5p	2079
hsa-miR-340-5p	2181
hsa-miR-340-5p	2309
hsa-miR-340-5p	2591
hsa-miR-340-5p	3021
hsa-miR-340-5p	3151
hsa-miR-340-5p	3181
hsa-miR-340-5p	3195
hsa-miR-340-5p	3202
hsa-miR-340-5p	3205
hsa-miR-340-5p	3206
hsa-miR-340-5p	3304
hsa-miR-340-5p	3312
hsa-miR-340-5p	3400
hsa-miR-340-5p	3480
hsa-miR-340-5p	3708
hsa-miR-340-5p	3720
hsa-miR-340-5p	3775
hsa-miR-340-5p	3832
hsa-miR-340-5p	3845
hsa-miR-340-5p	3930
hsa-miR-340-5p	3977
hsa-miR-340-5p	3987
hsa-miR-340-5p	4000
hsa-miR-340-5p	4071
hsa-miR-340-5p	4144
hsa-miR-340-5p	4162
hsa-miR-340-5p	4179
hsa-miR-340-5p	4204
hsa-miR-340-5p	4233
hsa-miR-340-5p	4289
hsa-miR-340-5p	5037
hsa-miR-340-5p	5144
hsa-miR-340-5p	5238
hsa-miR-340-5p	5324
hsa-miR-340-5p	5534
hsa-miR-340-5p	5723
hsa-miR-340-5p	5725
hsa-miR-340-5p	5789
hsa-miR-340-5p	5828
hsa-miR-340-5p	5869
hsa-miR-340-5p	5980
hsa-miR-340-5p	6016
hsa-miR-340-5p	6093
hsa-miR-340-5p	6168
hsa-miR-340-5p	6249
hsa-miR-340-5p	6310
hsa-miR-340-5p	6399
hsa-miR-340-5p	6432
hsa-miR-340-5p	6497
hsa-miR-340-5p	6502
hsa-miR-340-5p	6535
hsa-miR-340-5p	6634
hsa-miR-340-5p	6648
hsa-miR-340-5p	6651
hsa-miR-340-5p	6657
hsa-miR-340-5p	6659
hsa-miR-340-5p	6856
hsa-miR-340-5p	6884
hsa-miR-340-5p	7071
hsa-miR-340-5p	7294
hsa-miR-340-5p	7528
hsa-miR-340-5p	7584
hsa-miR-340-5p	7703
hsa-miR-340-5p	7789
hsa-miR-340-5p	7803
hsa-miR-340-5p	7812
hsa-miR-340-5p	7922
hsa-miR-340-5p	8139
hsa-miR-340-5p	8554
hsa-miR-340-5p	8560
hsa-miR-340-5p	8697
hsa-miR-340-5p	8795
hsa-miR-340-5p	8797
hsa-miR-340-5p	8832
hsa-miR-340-5p	8915
hsa-miR-340-5p	9021
hsa-miR-340-5p	9126
hsa-miR-340-5p	9188
hsa-miR-340-5p	9252
hsa-miR-340-5p	9255
hsa-miR-340-5p	9360
hsa-miR-340-5p	9422
hsa-miR-340-5p	9429
hsa-miR-340-5p	9440
hsa-miR-340-5p	9444
hsa-miR-340-5p	9493
hsa-miR-340-5p	9517
hsa-miR-340-5p	9562
hsa-miR-340-5p	9687
hsa-miR-340-5p	9698
hsa-miR-340-5p	9731
hsa-miR-340-5p	9741
hsa-miR-340-5p	9792
hsa-miR-340-5p	9813
hsa-miR-340-5p	9939
hsa-miR-340-5p	10018
hsa-miR-340-5p	10099
hsa-miR-340-5p	10116
hsa-miR-340-5p	10128
hsa-miR-340-5p	10198
hsa-miR-340-5p	10231
hsa-miR-340-5p	10276
hsa-miR-340-5p	10283
hsa-miR-340-5p	10381
hsa-miR-340-5p	10389
hsa-miR-340-5p	10395
hsa-miR-340-5p	10472
hsa-miR-340-5p	10473
hsa-miR-340-5p	10527
hsa-miR-340-5p	10572
hsa-miR-340-5p	10762
hsa-miR-340-5p	10818
hsa-miR-340-5p	10894
hsa-miR-340-5p	10933
hsa-miR-340-5p	10945
hsa-miR-340-5p	10950
hsa-miR-340-5p	11116
hsa-miR-340-5p	11201
hsa-miR-340-5p	11273
hsa-miR-340-5p	22823
hsa-miR-340-5p	22985
hsa-miR-340-5p	23014
hsa-miR-340-5p	23244
hsa-miR-340-5p	23262
hsa-miR-340-5p	23350
hsa-miR-340-5p	23366
hsa-miR-340-5p	23398
hsa-miR-340-5p	23401
hsa-miR-340-5p	23503
hsa-miR-340-5p	23522
hsa-miR-340-5p	23528
hsa-miR-340-5p	23657
hsa-miR-340-5p	23683
hsa-miR-340-5p	23731
hsa-miR-340-5p	25769
hsa-miR-340-5p	25842
hsa-miR-340-5p	25912
hsa-miR-340-5p	25926
hsa-miR-340-5p	26060
hsa-miR-340-5p	26099
hsa-miR-340-5p	26136
hsa-miR-340-5p	26137
hsa-miR-340-5p	26224
hsa-miR-340-5p	26994
hsa-miR-340-5p	27131
hsa-miR-340-5p	27180
hsa-miR-340-5p	27250
hsa-miR-340-5p	27284
hsa-miR-340-5p	28234
hsa-miR-340-5p	28966
hsa-miR-340-5p	29116
hsa-miR-340-5p	29951
hsa-miR-340-5p	29980
hsa-miR-340-5p	50863
hsa-miR-340-5p	51148
hsa-miR-340-5p	51427
hsa-miR-340-5p	51524
hsa-miR-340-5p	51719
hsa-miR-340-5p	53335
hsa-miR-340-5p	54407
hsa-miR-340-5p	54741
hsa-miR-340-5p	54841
hsa-miR-340-5p	54861
hsa-miR-340-5p	54877
hsa-miR-340-5p	54880
hsa-miR-340-5p	54891
hsa-miR-340-5p	54906
hsa-miR-340-5p	54994
hsa-miR-340-5p	55137
hsa-miR-340-5p	55159
hsa-miR-340-5p	55217
hsa-miR-340-5p	55256
hsa-miR-340-5p	55272
hsa-miR-340-5p	55299
hsa-miR-340-5p	55331
hsa-miR-340-5p	55629
hsa-miR-340-5p	55635
hsa-miR-340-5p	55656
hsa-miR-340-5p	55720
hsa-miR-340-5p	55762
hsa-miR-340-5p	55769
hsa-miR-340-5p	55787
hsa-miR-340-5p	55805
hsa-miR-340-5p	55922
hsa-miR-340-5p	56267
hsa-miR-340-5p	56892
hsa-miR-340-5p	57162
hsa-miR-340-5p	57462
hsa-miR-340-5p	57532
hsa-miR-340-5p	57539
hsa-miR-340-5p	57542
hsa-miR-340-5p	57545
hsa-miR-340-5p	57570
hsa-miR-340-5p	57646
hsa-miR-340-5p	57691
hsa-miR-340-5p	58487
hsa-miR-340-5p	58493
hsa-miR-340-5p	58528
hsa-miR-340-5p	59274
hsa-miR-340-5p	64224
hsa-miR-340-5p	64979
hsa-miR-340-5p	65124
hsa-miR-340-5p	65264
hsa-miR-340-5p	65981
hsa-miR-340-5p	78992
hsa-miR-340-5p	79155
hsa-miR-340-5p	79180
hsa-miR-340-5p	79188
hsa-miR-340-5p	79572
hsa-miR-340-5p	79646
hsa-miR-340-5p	79738
hsa-miR-340-5p	79801
hsa-miR-340-5p	79837
hsa-miR-340-5p	79888
hsa-miR-340-5p	79892
hsa-miR-340-5p	79980
hsa-miR-340-5p	80311
hsa-miR-340-5p	80760
hsa-miR-340-5p	80830
hsa-miR-340-5p	80832
hsa-miR-340-5p	80856
hsa-miR-340-5p	81539
hsa-miR-340-5p	81706
hsa-miR-340-5p	83693
hsa-miR-340-5p	83879
hsa-miR-340-5p	83892
hsa-miR-340-5p	83939
hsa-miR-340-5p	84154
hsa-miR-340-5p	84162
hsa-miR-340-5p	84280
hsa-miR-340-5p	84328
hsa-miR-340-5p	84464
hsa-miR-340-5p	84516
hsa-miR-340-5p	84529
hsa-miR-340-5p	84665
hsa-miR-340-5p	84886
hsa-miR-340-5p	85416
hsa-miR-340-5p	91369
hsa-miR-340-5p	91860
hsa-miR-340-5p	93323
hsa-miR-340-5p	93550
hsa-miR-340-5p	94134
hsa-miR-340-5p	114299
hsa-miR-340-5p	114876
hsa-miR-340-5p	115548
hsa-miR-340-5p	116068
hsa-miR-340-5p	122416
hsa-miR-340-5p	123016
hsa-miR-340-5p	126731
hsa-miR-340-5p	128866
hsa-miR-340-5p	138639
hsa-miR-340-5p	139065
hsa-miR-340-5p	139886
hsa-miR-340-5p	140609
hsa-miR-340-5p	140730
hsa-miR-340-5p	143279
hsa-miR-340-5p	143888
hsa-miR-340-5p	144165
hsa-miR-340-5p	147463
hsa-miR-340-5p	148867
hsa-miR-340-5p	151473
hsa-miR-340-5p	152404
hsa-miR-340-5p	153222
hsa-miR-340-5p	154796
hsa-miR-340-5p	157657
hsa-miR-340-5p	158158
hsa-miR-340-5p	158586
hsa-miR-340-5p	159371
hsa-miR-340-5p	165324
hsa-miR-340-5p	166815
hsa-miR-340-5p	169714
hsa-miR-340-5p	200845
hsa-miR-340-5p	220213
hsa-miR-340-5p	221079
hsa-miR-340-5p	222658
hsa-miR-340-5p	246243
hsa-miR-340-5p	253558
hsa-miR-340-5p	256356
hsa-miR-340-5p	256471
hsa-miR-340-5p	283078
hsa-miR-340-5p	283464
hsa-miR-340-5p	283487
hsa-miR-340-5p	284309
hsa-miR-340-5p	285190
hsa-miR-340-5p	285267
hsa-miR-340-5p	286827
hsa-miR-340-5p	338557
hsa-miR-340-5p	342184
hsa-miR-340-5p	345778
hsa-miR-340-5p	388569
hsa-miR-340-5p	401474
hsa-miR-340-5p	415116
hsa-miR-340-5p	440093
hsa-miR-340-5p	493869
hsa-miR-340-5p	100101267
hsa-miR-340-5p	100506658
hsa-miR-340-3p	117
hsa-miR-340-3p	399
hsa-miR-340-3p	498
hsa-miR-340-3p	669
hsa-miR-340-3p	894
hsa-miR-340-3p	1025
hsa-miR-340-3p	1368
hsa-miR-340-3p	1434
hsa-miR-340-3p	1915
hsa-miR-340-3p	2040
hsa-miR-340-3p	2355
hsa-miR-340-3p	2799
hsa-miR-340-3p	3652
hsa-miR-340-3p	3772
hsa-miR-340-3p	3866
hsa-miR-340-3p	4258
hsa-miR-340-3p	5515
hsa-miR-340-3p	5792
hsa-miR-340-3p	5814
hsa-miR-340-3p	6161
hsa-miR-340-3p	6182
hsa-miR-340-3p	6886
hsa-miR-340-3p	6915
hsa-miR-340-3p	7094
hsa-miR-340-3p	7336
hsa-miR-340-3p	7534
hsa-miR-340-3p	8353
hsa-miR-340-3p	8613
hsa-miR-340-3p	9340
hsa-miR-340-3p	9731
hsa-miR-340-3p	10298
hsa-miR-340-3p	11057
hsa-miR-340-3p	11097
hsa-miR-340-3p	11237
hsa-miR-340-3p	11258
hsa-miR-340-3p	23165
hsa-miR-340-3p	23275
hsa-miR-340-3p	25764
hsa-miR-340-3p	51386
hsa-miR-340-3p	51559
hsa-miR-340-3p	55041
hsa-miR-340-3p	55324
hsa-miR-340-3p	55333
hsa-miR-340-3p	55653
hsa-miR-340-3p	55670
hsa-miR-340-3p	57634
hsa-miR-340-3p	60509
hsa-miR-340-3p	79017
hsa-miR-340-3p	79147
hsa-miR-340-3p	79443
hsa-miR-340-3p	79691
hsa-miR-340-3p	79794
hsa-miR-340-3p	79944
hsa-miR-340-3p	80045
hsa-miR-340-3p	80263
hsa-miR-340-3p	80313
hsa-miR-340-3p	81875
hsa-miR-340-3p	83876
[truncated: 47,358 more rows]
