# Supplementary material for: Cross disease analysis of co-functional microRNA pairs on a reconstructed network of disease-gene-microRNA tripartite
Source: BMC Bioinformatics. 2017 Mar 24;18:193. doi: 10.1186/s12859-017-1605-0 (PMC5366146; doi:10.1186/s12859-017-1605-0)
Supplement: Supplementary file 7 — The GSE accessions for extracting negative samples. There are totally 78 GSE accessions that we downloaded from the GEO database. We analyzed these files to compute the fold changes of the miRNAs according to the given platform information.This file can also be downloaded from: https://drive.google.com/open?id=0B6lH3mKdA9CSTkg2OVBPS0ZfVnM. (XLS 28 kb) [file 12859_2017_1605_MOESM7_ESM.xls]

## Sheet: Sheet1
GEO accessions	diseases
GSE16558	multiple myeloma
GSE16658	Parkinson's disease
GSE19431	Cystic Fibrosis
GSE19611	cervical carcinomas
GSE20994	Melanoma
GSE21079	Multiple Sclerosis
GSE21281	pulmonary arterial hypertension
GSE21346	primary pterygium
GSE21394	interstitial lung disease
GSE24022	HIV-1
GSE24279	pancreatic cancer
GSE24279	pancreatitis
GSE24709	chronic obstructive pulmonary disease
GSE26409	Sarcoidosis
GSE28514	lobular carcinoma
GSE28825	Chronic myeloid leukemia
GSE28832	Polycystic ovary syndrome
GSE41922	breast cancer
GSE29190	Latent Tuberculosis
GSE29742	Paraganglioma
GSE29742	Pheochromocytoma
GSE31277	Squamous Cell Carcinoma
GSE31599	chronic lymphocytic leukemia
GSE31801	ovarian cancer
GSE32538	idiopathic interstitial pneumonias
GSE32957	Hepatic adenoma
GSE32957	Cholangiocarcinoma
GSE32957	Focal Nodular Hyperplasia
GSE34466	Asthma
GSE36915	hepatocellular carcinoma
GSE36946	Hypertrophic Cardiomyopathy
GSE37426	Systemic Lupus Erythematosus
GSE37472	Oral Cancer
GSE39046	essential thrombocythemia
GSE39093	bladder cancer
GSE39643	Amyotrophic lateral sclerosis
GSE41574	Sickle cell anemia
GSE46131	Alzheimer’s disease
GSE46131	dementia with Lewy bodies
GSE46131	frontotemporal lobar dementia
GSE46201	celiac disease
GSE47939	Non-syndromic isolated Cleft Palate
GSE48430	prostate cancer
GSE48957	ulcerative colitis
GSE49823	unstable angina
GSE50646	rheumatoid arthritis
GSE51410	Barrett’s esophagus
GSE54502	Bloom syndrome
GSE56489	Acute Lymphoblastic Leukemia
GSE58105	Major Depressive Disorder
GSE59856	biliary tract cancer
GSE59856	esophagus cancer
GSE59856	liver cancer
GSE59856	stomach cancer
GSE60965	Kawasaki disease
GSE62381	Ependymoma
GSE62381	Glioblastoma
GSE62381	Glioma
GSE62381	Lymphoma
GSE62381	Medulloblastoma
GSE62381	Meningioma
GSE62403	Atopic dermatitis
GSE64306	IgA nephropathy
GSE64977	Huntington's Disease
GSE65071	Osteosarcoma
GSE65581	Hemophilia A
GSE67979	autism spectrum disorder
GSE70371	chronic fatigue syndrome
GSE70970	Nasopharyngeal Carinoma
GSE71172	arterial tortuosity syndrome
GSE29190	pulmonary tuberculosis
GSE29742	Pheochromocytoma
GSE32174	Helicobacter Infections
GSE39643	Multiple Sclerosis
GSE37425	rheumatoid arthritis
GSE37472	Squamous Cell Carcinoma
GSE59856	pancreatic cancer
GSE59856	colorectal cancer
